# Supplementary material for: Continuous and efficient elastocaloric air cooling by coil-bending
Source: Nat Commun. 2023 Dec 2;14:7982. doi: 10.1038/s41467-023-43611-6 (PMC10693641; doi:10.1038/s41467-023-43611-6)
Supplement: Supplementary file 4 — Source Data [file 41467_2023_43611_MOESM4_ESM.zip]

Archive with 2 entries (2 files):
- Source Data - Main Figures.xlsx
- Source Data - Supplementary Information.xlsx
