# Supplementary material for: Continuous and efficient elastocaloric air cooling by coil-bending
Source: Nat Commun. 2023 Dec 2;14:7982. doi: 10.1038/s41467-023-43611-6 (PMC10693641; doi:10.1038/s41467-023-43611-6)
Supplement: Supplementary file 4 — Source Data [file 41467_2023_43611_MOESM4_ESM.zip › Source Data - Main Figures.xlsx]

## Sheet: Figure 2b
t (s)	ΔT (K) uncoiling	ΔT (K) coiling
0	0.45	0
0.009	0.36	0.04
0.017	0.39	0.04
0.026	0.43	-0.02
0.035	0.41	0
0.043	0.43	-0.02
0.052	0.41	0.04
0.061	0.41	0
0.07	0.45	-0.07
0.078	0.41	-0.04
0.087	0.41	-0.04
0.096	0.39	-0.02
0.104	0.45	-0.04
0.113	0.45	0.02
0.122	0.39	0.02
0.13	0.41	0
0.139	0.41	-0.04
0.148	0.41	0
0.157	0.36	0.02
0.165	0.43	0
0.174	0.45	0.02
0.183	0.43	0
0.191	0.41	-0.02
0.2	0.45	0.04
0.209	0.43	0.07
0.217	0.41	-0.02
0.226	0.41	0.02
0.235	0.43	-0.02
0.243	0.43	0.02
0.252	0.41	0.04
0.261	0.39	0.02
0.27	0.43	0
0.278	0.43	0
0.287	0.41	0.02
0.296	0.41	0.04
0.304	0.43	0.02
0.313	0.41	0.09
0.322	0.43	0.04
0.33	0.48	0.04
0.339	0.39	0.11
0.348	0.41	0.02
0.357	0.43	0.04
0.365	0.43	0.07
0.374	0.39	0.04
0.383	0.43	0.16
0.391	0.36	0.04
0.4	0.41	0.09
0.409	0.43	0.04
0.417	0.45	0
0.426	0.41	0.07
0.435	0.45	0.07
0.443	0.45	0.07
0.452	0.41	0.04
0.461	0.43	0.09
0.47	0.36	0.04
0.478	0.43	0.04
0.487	0.43	0.11
0.496	0.39	0.09
0.504	0.36	0.09
0.513	0.43	0.07
0.522	0.39	0.02
0.53	0.41	0.13
0.539	0.39	0.04
0.548	0.39	0.09
0.557	0.45	0.09
0.565	0.48	0.04
0.574	0.41	0.07
0.583	0.34	0.16
0.591	0.43	0.22
0.6	0.43	0.09
0.609	0.36	0.07
0.617	0.39	0.04
0.626	0.41	0.09
0.635	0.39	0.07
0.643	0.36	0.11
0.652	0.43	0.02
0.661	0.43	0.07
0.67	0.43	0.11
0.678	0.45	0.07
0.687	0.41	0.11
0.696	0.45	0.07
0.704	0.39	0.07
0.713	0.41	0.16
0.722	0.36	0.09
0.73	0.41	0.07
0.739	0.48	0.11
0.748	0.41	0.07
0.757	0.41	0.09
0.765	0.43	0.11
0.774	0.41	0.07
0.783	0.45	0.09
0.791	0.41	0.09
0.8	0.43	0.11
0.809	0.39	0.11
0.817	0.41	0.13
0.826	0.41	0.13
0.835	0.34	0.16
0.843	0.39	0.2
0.852	0.45	0.09
0.861	0.48	0.18
0.87	0.43	0.18
0.878	0.43	0.16
0.887	0.41	0.13
0.896	0.43	0.2
0.904	0.45	0.13
0.913	0.45	0.16
0.922	0.41	0.16
0.93	0.45	0.16
0.974	0.45	0.16
0.983	0.48	0.27
0.991	0.41	0.22
1	0.43	0.16
1.009	0.48	0.16
1.017	0.48	0.18
1.026	0.43	0.2
1.035	0.45	0.18
1.043	0.41	0.22
1.052	0.48	0.16
1.061	0.43	0.16
1.07	0.43	0.13
1.078	0.41	0.13
1.087	0.45	0.22
1.096	0.41	0.13
1.104	0.39	0.13
1.113	0.48	0.13
1.122	0.45	0.13
1.13	0.43	0.18
1.139	0.43	0.11
1.148	0.45	0.18
1.157	0.41	0.18
1.165	0.39	0.18
1.174	0.45	0.11
1.183	0.43	0.13
1.191	0.45	0.09
1.2	0.48	0.18
1.209	0.45	0.13
1.217	0.43	0.13
1.226	0.43	0.2
1.235	0.41	0.2
1.243	0.45	0.11
1.252	0.39	0.16
1.261	0.43	0.16
1.27	0.43	0.13
1.278	0.43	0.29
1.287	0.41	0.16
1.296	0.43	0.13
1.304	0.43	0.22
1.313	0.48	0.18
1.322	0.45	0.18
1.33	0.45	0.13
1.339	0.43	0.16
1.348	0.48	0.16
1.357	0.41	0.2
1.365	0.41	0.18
1.374	0.48	0.27
1.383	0.39	0.18
1.391	0.36	0.18
1.4	0.45	0.31
1.409	0.45	0.24
1.417	0.43	0.24
1.426	0.39	0.27
1.435	0.36	0.31
1.443	0.5	0.24
1.452	0.45	0.18
1.461	0.39	0.31
1.47	0.43	0.2
1.478	0.39	0.24
1.487	0.36	0.22
1.496	0.43	0.29
1.504	0.43	0.29
1.513	0.41	0.33
1.522	0.36	0.27
1.53	0.45	0.31
1.539	0.41	0.24
1.548	0.48	0.29
1.557	0.43	0.35
1.565	0.43	0.31
1.574	0.45	0.29
1.583	0.41	0.24
1.591	0.45	0.22
1.6	0.43	0.33
1.609	0.5	0.27
1.617	0.43	0.22
1.626	0.45	0.4
1.635	0.48	0.33
1.643	0.45	0.33
1.652	0.45	0.29
1.661	0.48	0.33
1.67	0.5	0.35
1.678	0.45	0.29
1.687	0.43	0.29
1.696	0.39	0.33
1.704	0.45	0.35
1.713	0.48	0.38
1.722	0.48	0.31
1.73	0.48	0.31
1.739	0.48	0.24
1.748	0.41	0.29
1.757	0.48	0.31
1.765	0.5	0.31
1.774	0.48	0.31
1.783	0.5	0.31
1.791	0.41	0.29
1.8	0.39	0.33
1.809	0.45	0.35
1.817	0.43	0.35
1.826	0.43	0.35
1.835	0.43	0.31
1.843	0.45	0.38
1.852	0.45	0.31
1.861	0.43	0.31
1.87	0.48	0.35
1.878	0.41	0.33
1.887	0.39	0.31
1.896	0.39	0.31
1.904	0.5	0.33
1.913	0.45	0.35
1.922	0.43	0.31
1.93	0.45	0.38
1.939	0.45	0.33
1.948	0.43	0.42
1.957	0.45	0.33
1.965	0.41	0.35
1.974	0.43	0.31
1.983	0.45	0.33
1.991	0.43	0.4
2	0.43	0.24
2.009	0.45	0.33
2.017	0.43	0.4
2.026	0.45	0.35
2.035	0.45	0.38
2.043	0.5	0.24
2.052	0.5	0.29
2.061	0.45	0.33
2.07	0.48	0.35
2.078	0.48	0.33
2.087	0.41	0.33
2.096	0.5	0.35
2.104	0.43	0.38
2.113	0.43	0.29
2.122	0.43	0.31
2.13	0.39	0.35
2.139	0.45	0.27
2.148	0.45	0.27
2.157	0.41	0.27
2.165	0.45	0.29
2.174	0.41	0.38
2.183	0.41	0.31
2.191	0.43	0.29
2.2	0.43	0.31
2.209	0.39	0.27
2.217	0.43	0.42
2.226	0.43	0.29
2.235	0.41	0.31
2.243	0.39	0.31
2.252	0.36	0.31
2.261	0.41	0.4
2.27	0.41	0.27
2.278	0.45	0.31
2.287	0.43	0.35
2.296	0.39	0.38
2.304	0.43	0.33
2.313	0.48	0.29
2.322	0.41	0.35
2.33	0.41	0.29
2.339	0.43	0.35
2.348	0.41	0.31
2.357	0.45	0.24
2.365	0.41	0.31
2.374	0.43	0.29
2.383	0.41	0.31
2.391	0.39	0.29
2.4	0.43	0.4
2.409	0.45	0.31
2.417	0.41	0.31
2.426	0.36	0.31
2.435	0.41	0.29
2.443	0.43	0.31
2.452	0.41	0.27
2.461	0.43	0.35
2.47	0.45	0.33
2.478	0.43	0.4
2.487	0.39	0.27
2.496	0.43	0.33
2.504	0.45	0.33
2.513	0.43	0.27
2.522	0.45	0.31
2.53	0.39	0.33
2.539	0.39	0.29
2.548	0.48	0.38
2.557	0.41	0.31
2.565	0.43	0.42
2.574	0.45	0.29
2.583	0.43	0.27
2.591	0.45	0.27
2.6	0.43	0.35
2.609	0.36	0.35
2.617	0.41	0.35
2.626	0.43	0.27
2.635	0.45	0.29
2.643	0.41	0.4
2.652	0.39	0.33
2.661	0.41	0.31
2.67	0.45	0.29
2.678	0.43	0.31
2.687	0.43	0.35
2.696	0.45	0.29
2.704	0.45	0.22
2.713	0.43	0.31
2.722	0.48	0.31
2.73	0.41	0.35
2.739	0.43	0.29
2.748	0.41	0.31
2.757	0.43	0.31
2.765	0.41	0.27
2.774	0.41	0.31
2.783	0.43	0.35
2.791	0.45	0.4
2.8	0.41	0.27
2.809	0.45	0.31
2.817	0.41	0.27
2.826	0.45	0.29
2.835	0.45	0.29
2.843	0.43	0.31
2.852	0.45	0.29
2.861	0.36	0.38
2.87	0.48	0.35
2.878	0.43	0.29
2.887	0.41	0.33
2.896	0.45	0.27
2.904	0.48	0.35
2.913	0.48	0.33
2.922	0.43	0.31
2.93	0.43	0.31
2.939	0.45	0.24
2.948	0.36	0.35
2.957	0.45	0.33
2.965	0.48	0.24
2.974	0.43	0.29
2.983	0.43	0.29
2.991	0.45	0.22
3	0.45	0.38
3.009	0.48	0.29
3.017	0.41	0.35
3.026	0.43	0.31
3.035	0.48	0.29
3.043	0.5	0.42
3.052	0.43	0.31
3.061	0.43	0.27
3.07	0.48	0.27
3.078	0.39	0.31
3.087	0.39	0.33
3.096	0.5	0.33
3.104	0.43	0.33
3.113	0.43	0.4
3.122	0.39	0.4
3.13	0.45	0.29
3.139	0.41	0.24
3.148	0.45	0.33
3.157	0.39	0.29
3.165	0.45	0.24
3.174	0.48	0.29
3.183	0.43	0.27
3.191	0.43	0.31
3.2	0.43	0.27
3.209	0.43	0.27
3.217	0.45	0.31
3.226	0.43	0.29
3.235	0.45	0.33
3.243	0.45	0.31
3.252	0.43	0.22
3.261	0.41	0.29
3.27	0.43	0.31
3.278	0.45	0.27
3.287	0.43	0.22
3.296	0.41	0.27
3.304	0.48	0.29
3.313	0.41	0.31
3.322	0.45	0.27
3.33	0.45	0.33
3.339	0.43	0.27
3.348	0.48	0.29
3.357	0.45	0.31
3.365	0.45	0.35
3.374	0.43	0.33
3.383	0.43	0.35
3.391	0.39	0.24
3.4	0.48	0.27
3.409	0.43	0.24
3.417	0.43	0.33
3.426	0.41	0.2
3.435	0.41	0.33
3.443	0.39	0.33
3.452	0.41	0.31
3.461	0.43	0.42
3.47	0.43	0.31
3.478	0.39	0.38
3.487	0.41	0.31
3.496	0.41	0.27
3.504	0.43	0.33
3.513	0.41	0.35
3.522	0.41	0.33
3.53	0.43	0.35
3.539	0.43	0.35
3.548	0.43	0.29
3.557	0.43	0.33
3.565	0.41	0.24
3.574	0.41	0.27
3.583	0.41	0.33
3.591	0.43	0.29
3.6	0.43	0.29
3.609	0.41	0.33
3.617	0.45	0.33
3.626	0.43	0.44
3.635	0.43	0.29
3.643	0.41	0.29
3.652	0.48	0.44
3.661	0.41	0.42
3.67	0.45	0.33
3.678	0.39	0.31
3.687	0.43	0.35
3.696	0.41	0.38
3.704	0.43	0.38
3.713	0.41	0.35
3.722	0.41	0.33
3.73	0.48	0.44
3.739	0.41	0.44
3.748	0.41	0.38
3.757	0.48	0.31
3.765	0.41	0.44
3.774	0.45	0.31
3.783	0.41	0.35
3.791	0.43	0.4
3.8	0.43	0.46
3.809	0.43	0.49
3.817	0.41	0.38
3.826	0.41	0.38
3.835	0.48	0.44
3.843	0.43	0.44
3.852	0.41	0.38
3.861	0.43	0.42
3.87	0.43	0.44
3.878	0.43	0.42
3.887	0.48	0.35
3.896	0.43	0.4
3.904	0.43	0.46
3.913	0.43	0.53
3.922	0.45	0.46
3.93	0.45	0.38
3.939	0.43	0.44
3.948	0.45	0.46
3.957	0.43	0.46
3.965	0.48	0.35
3.974	0.45	0.46
3.983	0.43	0.42
3.991	0.43	0.53
4	0.45	0.35
4.009	0.48	0.44
4.017	0.48	0.44
4.026	0.39	0.51
4.035	0.45	0.44
4.044	0.45	0.49
4.052	0.45	0.53
4.061	0.43	0.53
4.07	0.43	0.4
4.078	0.41	0.38
4.087	0.39	0.53
4.096	0.5	0.51
4.104	0.45	0.6
4.113	0.48	0.46
4.122	0.43	0.44
4.13	0.45	0.49
4.139	0.43	0.53
4.148	0.45	0.51
4.157	0.45	0.51
4.165	0.43	0.53
4.174	0.43	0.46
4.183	0.43	0.49
4.191	0.48	0.46
4.2	0.41	0.49
4.209	0.48	0.46
4.217	0.39	0.53
4.226	0.45	0.51
4.235	0.48	0.44
4.244	0.41	0.53
4.252	0.48	0.46
4.261	0.45	0.46
4.27	0.41	0.49
4.278	0.45	0.55
4.287	0.48	0.46
4.296	0.39	0.46
4.304	0.41	0.46
4.313	0.48	0.46
4.322	0.45	0.46
4.33	0.5	0.44
4.339	0.45	0.44
4.348	0.43	0.46
4.357	0.45	0.46
4.365	0.45	0.44
4.374	0.45	0.49
4.383	0.48	0.46
4.391	0.48	0.46
4.4	0.43	0.49
4.409	0.43	0.46
4.417	0.43	0.51
4.426	0.34	0.4
4.435	0.45	0.38
4.444	0.45	0.44
4.452	0.48	0.4
4.461	0.45	0.42
4.47	0.48	0.4
4.478	0.41	0.42
4.487	0.43	0.38
4.496	0.52	0.38
4.504	0.45	0.4
4.513	0.45	0.35
4.522	0.41	0.42
4.53	0.52	0.4
4.539	0.48	0.4
4.548	0.45	0.42
4.557	0.43	0.44
4.565	0.41	0.4
4.574	0.45	0.4
4.583	0.45	0.42
4.591	0.45	0.46
4.6	0.41	0.42
4.609	0.39	0.44
4.617	0.34	0.35
4.626	0.45	0.44
4.635	0.45	0.4
4.644	0.52	0.55
4.652	0.43	0.4
4.661	0.5	0.46
4.67	0.43	0.46
4.678	0.5	0.51
4.687	0.5	0.49
4.696	0.45	0.4
4.704	0.5	0.46
4.713	0.5	0.44
4.722	0.5	0.44
4.73	0.43	0.44
4.739	0.48	0.51
4.748	0.48	0.53
4.757	0.48	0.51
4.765	0.45	0.44
4.774	0.45	0.46
4.783	0.5	0.49
4.791	0.48	0.46
4.8	0.48	0.38
4.809	0.48	0.46
4.817	0.45	0.46
4.826	0.45	0.55
4.835	0.43	0.46
4.844	0.5	0.46
4.852	0.48	0.51
4.861	0.5	0.53
4.87	0.48	0.46
4.878	0.48	0.46
4.887	0.5	0.49
4.896	0.5	0.44
4.904	0.52	0.51
4.913	0.43	0.44
4.922	0.5	0.53
4.93	0.5	0.46
4.974	0.52	0.57
4.983	0.45	0.49
4.991	0.48	0.51
5	0.45	0.53
5.009	0.45	0.49
5.017	0.45	0.51
5.026	0.43	0.44
5.035	0.5	0.46
5.044	0.52	0.53
5.052	0.45	0.49
5.061	0.43	0.51
5.07	0.52	0.51
5.078	0.48	0.51
5.087	0.48	0.53
5.096	0.45	0.49
5.104	0.48	0.49
5.113	0.45	0.46
5.122	0.45	0.53
5.13	0.48	0.51
5.139	0.48	0.49
5.148	0.45	0.55
5.157	0.5	0.49
5.165	0.45	0.46
5.174	0.45	0.46
5.183	0.45	0.44
5.191	0.48	0.57
5.2	0.54	0.51
5.209	0.52	0.53
5.217	0.48	0.55
5.226	0.45	0.57
5.235	0.45	0.51
5.244	0.48	0.46
5.252	0.5	0.53
5.261	0.41	0.49
5.27	0.43	0.46
5.278	0.48	0.49
5.287	0.5	0.55
5.296	0.45	0.57
5.304	0.5	0.6
5.313	0.5	0.42
5.322	0.48	0.49
5.33	0.5	0.49
5.339	0.43	0.53
5.348	0.43	0.44
5.357	0.45	0.55
5.365	0.41	0.46
5.374	0.43	0.51
5.383	0.5	0.49
5.391	0.48	0.42
5.4	0.45	0.42
5.409	0.48	0.42
5.417	0.43	0.53
5.426	0.43	0.53
5.435	0.43	0.51
5.444	0.48	0.55
5.452	0.39	0.42
5.461	0.48	0.46
5.47	0.43	0.49
5.478	0.52	0.46
5.487	0.48	0.46
5.496	0.43	0.44
5.504	0.45	0.42
5.513	0.41	0.51
5.522	0.43	0.55
5.53	0.48	0.44
5.539	0.41	0.49
5.548	0.45	0.46
5.557	0.45	0.51
5.565	0.43	0.46
5.574	0.43	0.46
5.583	0.43	0.49
5.591	0.45	0.55
5.6	0.45	0.46
5.609	0.45	0.51
5.617	0.48	0.44
5.626	0.45	0.57
5.635	0.41	0.46
5.644	0.45	0.49
5.652	0.5	0.49
5.661	0.5	0.44
5.67	0.5	0.51
5.678	0.45	0.46
5.687	0.41	0.44
5.696	0.41	0.53
5.704	0.41	0.6
5.713	0.48	0.55
5.722	0.52	0.44
5.73	0.48	0.44
5.739	0.41	0.42
5.748	0.43	0.44
5.757	0.48	0.46
5.765	0.5	0.55
5.774	0.52	0.57
5.783	0.5	0.55
5.791	0.5	0.44
5.8	0.41	0.53
5.809	0.45	0.49
5.817	0.45	0.53
5.826	0.45	0.44
5.835	0.45	0.49
5.844	0.52	0.44
5.852	0.39	0.51
5.861	0.48	0.49
5.87	0.41	0.46
5.878	0.45	0.55
5.887	0.48	0.44
5.896	0.41	0.51
5.904	0.45	0.44
5.913	0.5	0.51
5.922	0.45	0.44
5.93	0.48	0.46
5.939	0.52	0.53
5.948	0.5	0.4
5.957	0.45	0.51
5.965	0.48	0.49
5.974	0.48	0.44
5.983	0.45	0.49
5.991	0.43	0.53
6	0.45	0.49
6.009	0.43	0.51
6.017	0.48	0.44
6.026	0.5	0.46
6.035	0.5	0.44
6.044	0.39	0.46
6.052	0.48	0.49
6.061	0.45	0.46
6.07	0.5	0.44
6.078	0.48	0.42
6.087	0.5	0.51
6.096	0.41	0.51
6.104	0.45	0.42
6.113	0.43	0.53
6.122	0.43	0.49
6.13	0.43	0.51
6.139	0.41	0.44
6.148	0.43	0.4
6.157	0.5	0.42
6.165	0.43	0.49
6.174	0.45	0.44
6.183	0.48	0.4
6.191	0.39	0.42
6.2	0.43	0.44
6.209	0.43	0.38
6.217	0.39	0.4
6.226	0.39	0.46
6.235	0.45	0.49
6.244	0.43	0.42
6.252	0.45	0.46
6.261	0.45	0.49
6.27	0.43	0.46
6.278	0.41	0.46
6.287	0.39	0.38
6.296	0.48	0.35
6.304	0.41	0.49
6.313	0.43	0.38
6.322	0.45	0.46
6.33	0.43	0.49
6.339	0.41	0.38
6.348	0.43	0.44
6.357	0.43	0.4
6.365	0.5	0.4
6.374	0.43	0.4
6.383	0.41	0.46
6.391	0.43	0.42
6.4	0.43	0.46
6.409	0.48	0.44
6.417	0.45	0.55
6.426	0.43	0.4
6.435	0.45	0.4
6.444	0.41	0.49
6.452	0.45	0.49
6.461	0.43	0.46
6.47	0.45	0.42
6.478	0.45	0.4
6.487	0.48	0.4
6.496	0.41	0.46
6.504	0.43	0.46
6.513	0.45	0.35
6.522	0.43	0.4
6.53	0.45	0.46
6.539	0.48	0.46
6.548	0.43	0.4
6.557	0.45	0.44
6.565	0.5	0.4
6.574	0.43	0.4
6.583	0.41	0.4
6.591	0.41	0.55
6.6	0.34	0.46
6.609	0.45	0.42
6.617	0.41	0.49
6.626	0.43	0.4
6.635	0.43	0.42
6.644	0.48	0.38
6.652	0.43	0.4
6.661	0.45	0.51
6.67	0.48	0.38
6.678	0.48	0.38
6.687	0.45	0.42
6.696	0.45	0.42
6.704	0.48	0.49
6.713	0.48	0.42
6.722	0.41	0.44
6.73	0.43	0.42
6.739	0.41	0.42
6.748	0.41	0.44
6.757	0.45	0.44
6.765	0.48	0.42
6.774	0.48	0.42
6.783	0.48	0.46
6.791	0.43	0.49
6.8	0.43	0.49
6.809	0.45	0.42
6.817	0.48	0.53
6.826	0.43	0.46
6.835	0.48	0.44
6.844	0.43	0.44
6.852	0.43	0.46
6.861	0.48	0.46
6.87	0.48	0.38
6.878	0.43	0.46
6.887	0.48	0.42
6.896	0.43	0.49
6.904	0.45	0.35
6.913	0.39	0.4
6.922	0.48	0.4
6.93	0.45	0.38
6.939	0.43	0.42
6.948	0.39	0.42
6.957	0.48	0.46
6.965	0.48	0.4
6.974	0.43	0.44
6.983	0.48	0.35
6.991	0.45	0.49
7	0.43	0.35
7.009	0.45	0.4
7.017	0.43	0.4
7.026	0.45	0.49
7.035	0.43	0.49
7.044	0.43	0.42
7.052	0.48	0.42
7.061	0.45	0.42
7.07	0.43	0.46
7.078	0.45	0.53
7.087	0.45	0.38
7.096	0.45	0.57
7.104	0.48	0.53
7.113	0.48	0.42
7.122	0.48	0.49
7.13	0.45	0.51
7.139	0.45	0.46
7.148	0.45	0.44
7.157	0.5	0.35
7.165	0.48	0.42
7.174	0.41	0.51
7.183	0.48	0.49
7.191	0.45	0.42
7.2	0.45	0.4
7.209	0.5	0.42
7.217	0.48	0.51
7.226	0.48	0.42
7.235	0.52	0.53
7.244	0.43	0.49
7.252	0.43	0.46
7.261	0.39	0.51
7.27	0.45	0.53
7.278	0.45	0.44
7.287	0.45	0.53
7.296	0.48	0.46
7.304	0.48	0.42
7.313	0.52	0.42
7.322	0.45	0.42
7.33	0.41	0.62
7.339	0.45	0.49
7.348	0.48	0.46
7.357	0.48	0.51
7.365	0.45	0.57
7.374	0.45	0.4
7.383	0.45	0.38
7.391	0.48	0.46
7.4	0.34	0.51
7.409	0.45	0.4
7.417	0.5	0.44
7.426	0.48	0.46
7.435	0.45	0.46
7.444	0.48	0.49
7.452	0.52	0.46
7.461	0.41	0.46
7.47	0.48	0.46
7.478	0.5	0.51
7.487	0.5	0.51
7.496	0.45	0.4
7.504	0.48	0.44
7.513	0.48	0.44
7.522	0.54	0.42
7.53	0.52	0.44
7.539	0.43	0.46
7.548	0.48	0.44
7.557	0.5	0.46
7.565	0.5	0.4
7.574	0.45	0.44
7.583	0.48	0.49
7.591	0.45	0.38
7.6	0.52	0.42
7.609	0.5	0.49
7.617	0.54	0.46
7.626	0.5	0.44
7.635	0.48	0.4
7.644	0.57	0.51
7.652	0.48	0.4
7.661	0.5	0.4
7.67	0.54	0.49
7.678	0.52	0.53
7.687	0.48	0.49
7.696	0.5	0.44
7.704	0.48	0.44
7.713	0.5	0.4
7.722	0.52	0.49
7.73	0.45	0.46
7.739	0.5	0.49
7.748	0.52	0.4
7.757	0.52	0.44
7.765	0.5	0.42
7.774	0.48	0.51
7.783	0.48	0.42
7.791	0.48	0.4
7.8	0.45	0.42
7.809	0.52	0.42
7.817	0.48	0.44
7.826	0.5	0.42
7.835	0.5	0.42
7.844	0.45	0.51
7.852	0.5	0.51
7.861	0.5	0.44
7.87	0.52	0.49
7.878	0.5	0.46
7.887	0.48	0.42
7.896	0.45	0.4
7.904	0.48	0.49
7.913	0.52	0.44
7.922	0.52	0.49
7.93	0.52	0.46
7.939	0.54	0.44
7.948	0.57	0.46
7.957	0.48	0.38
7.965	0.48	0.42
7.974	0.52	0.44
7.983	0.5	0.44
7.991	0.54	0.42
8	0.48	0.44
8.009	0.52	0.51
8.017	0.45	0.4
8.026	0.5	0.44
8.035	0.48	0.4
8.044	0.5	0.46
8.052	0.39	0.4
8.061	0.5	0.55
8.07	0.48	0.44
8.078	0.48	0.42
8.087	0.5	0.49
8.096	0.48	0.44
8.104	0.48	0.4
8.113	0.48	0.51
8.122	0.48	0.46
8.13	0.5	0.51
8.139	0.48	0.53
8.148	0.43	0.51
8.157	0.52	0.46
8.165	0.5	0.44
8.174	0.5	0.46
8.183	0.48	0.46
8.191	0.54	0.46
8.2	0.48	0.46
8.209	0.54	0.4
8.217	0.52	0.4
8.226	0.52	0.38
8.235	0.54	0.51
8.244	0.5	0.55
8.252	0.5	0.42
8.261	0.48	0.55
8.27	0.52	0.46
8.278	0.52	0.38
8.287	0.52	0.46
8.296	0.5	0.49
8.304	0.52	0.49
8.313	0.48	0.46
8.322	0.52	0.46
8.33	0.52	0.51
8.339	0.5	0.46
8.348	0.54	0.44
8.357	0.39	0.46
8.365	0.5	0.46
8.374	0.5	0.49
8.383	0.48	0.42
8.391	0.52	0.42
8.4	0.48	0.49
8.409	0.5	0.42
8.417	0.5	0.44
8.426	0.5	0.4
8.435	0.48	0.38
8.444	0.48	0.42
8.452	0.52	0.46
8.461	0.52	0.44
8.47	0.5	0.51
8.478	0.54	0.44
8.487	0.54	0.51
8.496	0.48	0.46
8.504	0.54	0.49
8.513	0.5	0.51
8.522	0.45	0.46
8.53	0.5	0.42
8.539	0.5	0.38
8.548	0.48	0.42
8.557	0.5	0.44
8.565	0.57	0.46
8.574	0.52	0.44
8.583	0.52	0.38
8.591	0.48	0.4
8.6	0.52	0.49
8.609	0.36	0.42
8.617	0.48	0.44
8.626	0.45	0.42
8.635	0.45	0.42
8.644	0.45	0.51
8.652	0.54	0.49
8.661	0.43	0.51
8.67	0.5	0.42
8.678	0.48	0.4
8.687	0.48	0.53
8.696	0.5	0.38
8.704	0.52	0.51
8.713	0.5	0.4
8.722	0.48	0.44
8.73	0.5	0.44
8.739	0.48	0.4
8.748	0.5	0.38
8.757	0.5	0.42
8.765	0.5	0.38
8.774	0.48	0.44
8.783	0.52	0.42
8.791	0.5	0.4
8.8	0.48	0.42
8.809	0.52	0.49
8.817	0.5	0.49
8.826	0.54	0.44
8.835	0.45	0.44
8.844	0.52	0.51
8.852	0.45	0.46
8.861	0.45	0.4
8.87	0.52	0.42
8.878	0.5	0.38
8.887	0.45	0.4
8.896	0.48	0.44
8.904	0.5	0.51
8.913	0.48	0.44
8.922	0.5	0.51
8.93	0.52	0.46
8.939	0.5	0.49
8.948	0.5	0.53
8.957	0.48	0.44
8.965	0.5	0.53
8.974	0.54	0.51
8.983	0.52	0.46
8.991	0.43	0.44
9	0.5	0.4
9.009	0.48	0.44
9.017	0.5	0.42
9.026	0.5	0.4
9.035	0.48	0.44
9.044	0.52	0.44
9.052	0.52	0.44
9.061	0.48	0.44
9.07	0.48	0.49
9.078	0.52	0.46
9.087	0.43	0.38
9.096	0.43	0.42
9.104	0.48	0.42
9.113	0.5	0.4
9.122	0.41	0.42
9.13	0.48	0.4
9.139	0.48	0.38
9.148	0.48	0.57
9.157	0.52	0.42
9.165	0.48	0.35
9.174	0.48	0.4
9.183	0.48	0.49
9.191	0.48	0.42
9.2	0.52	0.38
9.209	0.45	0.46
9.217	0.5	0.35
9.226	0.43	0.38
9.235	0.5	0.44
9.244	0.54	0.4
9.252	0.52	0.46
9.261	0.5	0.49
9.27	0.54	0.46
9.278	0.61	0.44
9.287	0.61	0.46
9.296	0.63	0.46
9.304	0.59	0.44
9.313	0.7	0.44
9.322	0.68	0.42
9.33	0.72	0.42
9.339	0.72	0.53
9.348	0.48	0.53
9.357	-0.14	0.51
9.365	-1.17	0.46
9.374	-2.75	0.44
9.383	-4.7	0.42
9.391	-7.49	0.49
9.4	-10.51	0.4
9.409	-11.35	0.53
9.417	-12.17	0.44
9.426	-14.32	0.4
9.435	-14.69	0.35
9.444	-14.76	0.44
9.452	-14.83	0.53
9.461	-14.69	0.53
9.47	-14.69	0.51
9.478	-14.76	0.55
9.487	-14.76	0.6
9.496	-14.69	0.53
9.504	-14.76	0.53
9.513	-14.43	0.46
9.522	-14.61	0.44
9.53	-14.8	0.49
9.539	-14.69	0.42
9.548	-14.54	0.44
9.557	-14.54	0.55
9.565	-14.32	0.44
9.574	-14.51	0.49
9.583	-14.87	1.03
9.591	-14.94	2.28
9.6	-14.91	3.51
9.609	-14.76	5.22
9.617	-14.65	7.39
9.626	-14.8	9.41
9.635	-14.54	10.15
9.644	-14.18	10.73
9.652	-14.15	11.76
9.661	-14	12.49
9.67	-14.22	12.65
9.678	-14.18	12.63
9.687	-13.79	13.16
9.696	-13.4	13.01
9.704	-13.19	13.41
9.713	-13.23	13.51
9.722	-12.78	13.44
9.73	-13.4	13.73
9.739	-13.72	13.71
9.748	-14.4	13.5
9.757	-14.22	13.31
9.765	-14.69	13.28
9.774	-15.2	13.22
9.783	-15.13	13.02
9.791	-15.05	12.87
9.8	-14.98	12.55
9.809	-14.58	12.77
9.817	-14.25	12.68
9.826	-14.32	12.9
9.835	-14.15	12.9
9.844	-14.11	13.07
9.852	-13.97	13.79
9.861	-14.07	13.71
9.87	-14.32	13.47
9.878	-14.22	13.37
9.887	-14.15	13.14
9.896	-13.93	13.08
9.904	-14.15	13.68
9.913	-14.11	13.98
9.922	-14.11	14.27
9.93	-13.93	14.31
9.939	-14.47	14.24
9.948	-14.76	14.04
9.957	-14.65	14.01
9.965	-14.51	13.92
9.974	-13.83	13.85
9.983	-14.07	13.77
9.991	-13.16	13.25
10	-10.26	12.66
10.009	-9.97	13.24
10.017	-10.13	13.48
10.026	-10.04	13.51
10.035	-10.01	13.51
10.044	-9.63	13.6
10.052	-9.66	13.48
10.061	-8.96	13.51
10.07	-9.14	13.37
10.078	-9.2	13.3
10.087	-9.33	13.21
10.096	-12.44	13.02
10.104	-12.44	12.93
10.113	-12.04	13.01
10.122	-13.93	13.65
10.13	-13.65	13.66
10.139	-13.9	13.83
10.148	-13.72	13.85
10.157	-13.79	13.85
10.165	-14.11	14.36
10.174	-12.11	14.62
10.183	-12.31	14.73
10.191	-12.54	14.65
10.2	-12.04	14.62
10.209	-12.61	14.48
10.217	-12.48	14.34
10.226	-12.41	14.25
10.235	-12.95	14.16
10.244	-13.06	14.15
10.252	-13.26	13.95
10.261	-13.26	13.65
10.27	-13.68	13.5
10.278	-13.65	13.36
10.287	-13.75	13.18
10.296	-13.68	12.91
10.304	-13.72	12.57
10.313	-13.83	12.57
10.322	-13.83	12.51
10.33	-13.97	12.45
10.339	-13.97	12.68
10.348	-13.86	13.08
10.357	-14.04	13.1
10.365	-14.15	13.27
10.374	-14.04	13.11
10.383	-14.11	13.08
10.391	-14.11	13.02
10.4	-14.25	12.9
10.409	-14.22	12.79
10.417	-14.25	12.68
10.426	-14.29	12.65
10.435	-14.18	12.41
10.444	-14.11	12.38
10.452	-14.22	12.41
10.461	-14.22	12.37
10.47	-14.07	12.27
10.478	-14.15	12.18
10.487	-14.04	12.11
10.496	-14.04	12
10.504	-13.93	12
10.513	-13.86	11.88
10.522	-13.97	11.75
10.53	-13.9	11.73
10.539	-13.79	11.7
10.548	-13.68	11.59
10.557	-13.72	11.51
10.565	-13.54	11.43
10.574	-13.54	11.35
10.583	-13.75	11.31
10.591	-13.68	11.25
10.6	-13.75	11.15
10.609	-13.79	11.14
10.617	-13.68	11.02
10.626	-13.58	11.02
10.635	-13.61	11.01
10.644	-13.58	10.94
10.652	-13.83	10.91
10.661	-13.58	10.86
10.67	-13.65	10.78
10.678	-13.72	10.71
10.687	-13.65	10.58
10.696	-13.54	10.51
10.704	-13.65	10.51
10.713	-13.51	10.41
10.722	-13.54	10.45
10.73	-13.4	10.38
10.739	-13.37	10.35
10.748	-13.33	10.26
10.757	-13.19	10.15
10.765	-13.33	10.25
10.774	-13.26	10.06
10.783	-13.26	10.08
10.791	-13.23	9.8
10.8	-13.19	9.51
10.809	-13.02	9.17
10.817	-12.92	9.06
10.826	-12.85	9.47
10.835	-12.68	10
10.844	-12.51	10.31
10.852	-12.51	10.45
10.861	-12.41	10.5
10.87	-12.31	10.43
10.878	-12.04	10.79
10.887	-11.94	10.99
10.896	-11.74	11.17
10.904	-11.44	11.31
10.913	-11.31	11.28
10.922	-11.38	11.27
10.93	-11.02	11.25
10.939	-10.86	11.2
10.948	-10.86	11.28
10.957	-11.25	11.25
10.965	-11.58	11.22
10.974	-12.48	11.07
10.983	-12.78	11.02
10.991	-12.92	10.99
11	-12.78	10.91
11.009	-12.78	10.86
11.017	-12.78	10.94
11.026	-12.85	10.91
11.035	-12.82	10.88
11.044	-12.71	10.78
11.052	-12.88	10.73
11.061	-12.95	10.78
11.07	-12.88	10.73
11.078	-12.75	10.63
11.087	-12.88	10.68
11.096	-12.78	10.53
11.104	-12.82	10.61
11.113	-12.68	10.63
11.122	-12.58	10.46
11.13	-12.68	10.5
11.139	-12.71	10.43
11.148	-12.61	10.41
11.157	-12.58	10.38
11.165	-12.78	10.4
11.174	-12.65	10.36
11.183	-12.82	10.25
11.191	-12.58	10.21
11.2	-12.65	10.28
11.209	-12.68	10.25
11.217	-12.71	10.16
11.226	-12.58	10.08
11.235	-12.65	10.03
11.244	-12.58	10.06
11.252	-12.61	10.06
11.261	-12.51	9.93
11.27	-12.65	10
11.278	-12.68	9.95
11.287	-12.51	9.96
11.296	-12.51	9.88
11.304	-12.51	9.91
11.313	-12.44	9.86
11.322	-12.58	9.83
11.33	-12.51	9.81
11.339	-12.71	9.81
11.348	-12.58	9.75
11.357	-12.48	9.75
11.365	-12.51	9.66
11.374	-12.51	9.64
11.383	-12.44	9.73
11.391	-12.48	9.66
11.4	-12.54	9.56
11.409	-12.34	9.54
11.417	-12.61	9.58
11.426	-12.54	9.46
11.435	-12.44	9.44
11.444	-12.41	9.47
11.452	-12.51	9.51
11.461	-12.54	9.37
11.47	-12.41	9.34
11.478	-12.48	9.25
11.487	-12.41	9.34
11.496	-12.54	9.3
11.504	-12.34	9.25
11.513	-12.17	9.18
11.522	-12.34	9.2
11.53	-12.44	9.12
11.539	-12.44	9.15
11.548	-12.41	9.1
11.557	-12.44	9.01
11.565	-12.48	9.03
11.574	-12.37	9.03
11.583	-12.41	8.93
11.591	-12.51	8.93
11.6	-12.31	8.91
11.609	-12.41	8.94
11.617	-12.21	8.89
11.626	-12.17	8.91
11.635	-12.41	8.84
11.644	-12.31	8.75
11.652	-12.34	8.89
11.661	-12.24	8.7
11.67	-12.31	8.74
11.678	-12.34	8.63
11.687	-12.27	8.65
11.696	-12.31	8.65
11.704	-12.31	8.65
11.713	-12.24	8.6
11.722	-12.24	8.51
11.73	-12.21	8.54
11.739	-12.21	8.56
11.748	-12.17	8.44
11.757	-12.27	8.44
11.765	-12.17	8.44
11.774	-12.21	8.42
11.783	-12.14	8.42
11.791	-12.21	8.35
11.8	-12.31	8.37
11.809	-12.07	8.32
11.817	-12.21	8.3
11.826	-12.11	8.28
11.835	-12.07	8.23
11.844	-12.17	8.21
11.852	-12.07	8.25
11.861	-12.11	8.23
11.87	-12.14	8.1
11.878	-12.07	8.07
11.887	-12.07	8.07
11.896	-12.21	8.19
11.904	-12.07	8.02
11.913	-12.04	8.02
11.922	-12.07	8.03
11.931	-12.04	7.98
11.939	-12.11	7.96
11.948	-11.97	7.95
11.957	-12.07	7.87
11.965	-11.97	7.89
11.974	-12.04	7.87
11.983	-12.04	7.86
11.991	-12.07	7.71
12	-11.97	7.71
12.009	-12.01	7.79
12.017	-12.01	7.77
12.026	-11.87	7.7
12.035	-11.87	7.64
12.044	-12.01	7.73
12.052	-11.81	7.68
12.061	-11.97	7.57
12.07	-11.87	7.55
12.078	-11.87	7.52
12.087	-11.84	7.54
12.096	-11.91	7.48
12.104	-11.84	7.45
12.113	-11.77	7.5
12.122	-11.91	7.43
12.131	-11.81	7.41
12.139	-11.87	7.37
12.148	-11.48	7.37
12.157	-11.77	7.36
12.165	-11.81	7.34
12.174	-11.71	7.28
12.183	-11.84	7.3
12.191	-11.84	7.34
12.2	-11.77	7.23
12.209	-11.58	7.25
12.217	-11.64	7.23
12.226	-11.77	7.21
12.235	-11.67	7.07
12.244	-11.81	7.16
12.252	-11.64	7.08
12.261	-11.67	7.08
12.27	-11.77	7.08
12.278	-11.64	7.01
12.287	-11.64	7.05
12.296	-11.61	6.99
12.304	-11.74	6.92
12.313	-11.64	6.96
12.322	-11.71	6.9
12.331	-11.67	6.92
12.339	-11.64	6.9
12.348	-11.51	6.96
12.357	-11.48	6.79
12.365	-11.54	6.83
12.374	-11.54	6.79
12.383	-11.58	6.76
12.391	-11.44	6.74
12.4	-11.44	6.64
12.409	-11.38	6.64
12.417	-11.61	6.68
12.426	-11.48	6.7
12.435	-11.54	6.72
12.444	-11.41	6.68
12.452	-11.54	6.68
12.461	-11.38	6.63
12.47	-11.48	6.57
12.478	-11.35	6.57
12.487	-11.54	6.52
12.496	-11.54	6.57
12.504	-11.38	6.53
12.513	-11.35	6.46
12.522	-11.48	6.5
12.531	-11.35	6.52
12.539	-11.31	6.39
12.548	-11.28	6.48
12.557	-11.38	6.42
12.565	-11.41	6.37
12.574	-11.31	6.44
12.583	-11.31	6.39
12.591	-11.25	6.24
12.6	-11.35	6.33
12.609	-11.28	6.33
12.617	-11.25	6.22
12.626	-11.31	6.18
12.635	-11.22	6.2
12.644	-11.35	6.16
12.652	-11.28	6.16
12.661	-11.15	6.14
12.67	-11.31	6.11
12.678	-11.12	6.09
12.687	-11.25	6.14
12.696	-11.22	6.09
12.704	-11.12	5.98
12.713	-11.15	6.03
12.722	-11.12	5.94
12.731	-11.09	6.01
12.739	-11.12	6
12.748	-11.09	5.96
12.757	-10.99	5.86
12.765	-10.92	5.94
12.774	-11.18	5.92
12.783	-11.09	5.86
12.791	-10.92	5.83
12.8	-11.02	5.88
12.809	-11.02	5.81
12.817	-11.09	5.77
12.826	-11.12	5.73
12.835	-11.05	5.77
12.844	-10.99	5.77
12.852	-11.09	5.73
12.861	-11.02	5.71
12.87	-10.92	5.66
12.878	-11.02	5.68
12.887	-11.05	5.68
12.896	-10.96	5.64
12.904	-10.89	5.6
12.913	-11.02	5.56
12.922	-10.92	5.56
12.931	-10.89	5.56
12.939	-10.86	5.6
12.948	-10.92	5.54
12.957	-10.83	5.54
12.965	-10.83	5.5
12.974	-10.99	5.49
12.983	-10.99	5.45
12.991	-10.92	5.39
13	-10.86	5.37
13.009	-10.86	5.37
13.017	-10.8	5.39
13.026	-10.8	5.37
13.035	-10.92	5.33
13.044	-10.8	5.43
13.052	-10.67	5.26
13.061	-10.76	5.28
13.07	-10.76	5.35
13.078	-10.64	5.28
13.087	-10.8	5.33
13.096	-10.83	5.26
13.104	-10.64	5.28
13.113	-10.89	5.2
13.122	-10.76	5.16
13.131	-10.7	5.16
13.139	-10.6	5.18
13.148	-10.76	5.16
13.157	-10.76	5.12
13.165	-10.64	5.14
13.174	-10.54	5.06
13.183	-10.73	5.16
13.191	-10.67	5.05
13.2	-10.54	4.97
13.209	-10.57	5.05
13.217	-10.57	5.01
13.226	-10.64	4.99
13.235	-10.7	4.93
13.244	-10.57	4.95
13.252	-10.64	5.03
13.261	-10.54	4.91
13.27	-10.51	4.91
13.278	-10.57	4.95
13.287	-10.48	4.91
13.296	-10.6	4.93
13.304	-10.51	4.89
13.313	-10.45	4.91
13.322	-10.6	4.91
13.331	-10.48	4.81
13.339	-10.48	4.78
13.348	-10.54	4.81
13.357	-10.45	4.74
13.365	-10.48	4.74
13.374	-10.57	4.81
13.383	-10.41	4.7
13.391	-10.38	4.76
13.4	-10.32	4.76
13.409	-10.35	4.76
13.417	-10.51	4.7
13.426	-10.35	4.74
13.435	-10.41	4.64
13.444	-10.35	4.7
13.452	-10.35	4.64
13.461	-10.29	4.62
13.47	-10.35	4.62
13.478	-10.26	4.64
13.487	-10.26	4.52
13.496	-10.38	4.6
13.504	-10.32	4.6
13.513	-10.38	4.52
13.522	-10.26	4.44
13.531	-10.29	4.52
13.539	-10.29	4.54
13.548	-10.32	4.5
13.557	-10.19	4.42
13.565	-10.29	4.46
13.574	-10.26	4.35
13.583	-10.32	4.42
13.591	-10.13	4.44
13.6	-10.16	4.4
13.609	-10.19	4.42
13.617	-10.26	4.38
13.626	-10.29	4.42
13.635	-10.26	4.33
13.644	-10.1	4.33
13.652	-10.26	4.35
13.661	-10.19	4.31
13.67	-10.26	4.27
13.678	-10.13	4.37
13.687	-10.22	4.29
13.696	-10.16	4.25
13.704	-10.13	4.23
13.713	-10.26	4.27
13.722	-10.13	4.19
13.731	-10.13	4.27
13.739	-10.07	4.17
13.748	-9.97	4.11
13.757	-10.13	4.19
13.765	-9.94	4.17
13.774	-10.13	4.11
13.783	-9.97	4.13
13.791	-10.16	4.09
13.8	-10.01	4.07
13.809	-10.01	4.05
13.817	-9.97	4.03
13.826	-10.16	4.07
13.835	-9.97	3.99
13.844	-9.94	4.03
13.852	-10.01	4.01
13.861	-9.94	3.95
13.87	-10.07	3.99
13.878	-10.04	3.97
13.887	-9.88	4.01
13.896	-10.01	4.01
13.904	-9.94	3.95
13.913	-10.01	3.93
13.922	-9.94	3.95
13.931	-9.88	3.93
13.939	-9.94	3.93
13.948	-9.88	3.87
13.957	-9.85	3.91
13.965	-9.88	3.93
13.974	-9.88	3.83
13.983	-9.91	3.81
13.991	-9.88	3.91
14	-9.85	3.81
14.009	-10.01	3.85
14.017	-9.79	3.81
14.026	-9.79	3.75
14.035	-9.73	3.69
14.044	-9.82	3.79
14.052	-9.76	3.81
14.061	-9.79	3.69
14.07	-9.73	3.71
14.078	-9.88	3.77
14.087	-9.73	3.69
14.096	-9.79	3.69
14.104	-9.85	3.61
14.113	-9.79	3.69
14.122	-9.85	3.63
14.131	-9.76	3.61
14.139	-9.79	3.61
14.148	-9.76	3.61
14.157	-9.79	3.63
14.165	-9.63	3.61
14.174	-9.79	3.57
14.183	-9.69	3.61
14.191	-9.66	3.55
14.2	-9.73	3.61
14.209	-9.63	3.55
14.217	-9.66	3.53
14.226	-9.69	3.57
14.235	-9.69	3.51
14.244	-9.69	3.57
14.252	-9.79	3.55
14.261	-9.69	3.53
14.27	-9.63	3.49
14.278	-9.6	3.47
14.287	-9.63	3.41
14.296	-9.6	3.45
14.304	-9.63	3.45
14.313	-9.57	3.49
14.322	-9.51	3.47
14.331	-9.79	3.43
14.339	-9.57	3.33
14.348	-9.57	3.41
14.357	-9.54	3.33
14.365	-9.63	3.33
14.374	-9.57	3.37
14.383	-9.69	3.39
14.391	-9.6	3.37
14.4	-9.48	3.39
14.409	-9.48	3.29
14.417	-9.54	3.29
14.426	-9.48	3.23
14.435	-9.6	3.29
14.444	-9.45	3.29
14.452	-9.51	3.31
14.461	-9.6	3.21
14.47	-9.6	3.27
14.478	-9.57	3.27
14.487	-9.39	3.23
14.496	-9.51	3.25
14.504	-9.42	3.23
14.513	-9.48	3.19
14.522	-9.48	3.27
14.531	-9.45	3.17
14.539	-9.51	3.17
14.548	-9.39	3.15
14.557	-9.42	3.15
14.565	-9.39	3.19
14.574	-9.42	3.17
14.583	-9.45	3.09
14.591	-9.39	3.15
14.6	-9.29	3.13
14.609	-9.39	3.11
14.617	-9.29	3.07
14.626	-9.48	3.11
14.635	-9.36	3.09
14.644	-9.51	3.13
14.652	-9.33	3.07
14.661	-9.42	3.05
14.67	-9.39	3.09
14.678	-9.33	3.07
14.687	-9.36	3
14.696	-9.29	3.07
14.704	-9.33	3.03
14.713	-9.42	3.09
14.722	-9.36	3.05
14.731	-9.36	3.09
14.739	-9.29	3
14.748	-9.29	2.98
14.757	-9.17	2.98
14.765	-9.33	2.94
14.774	-9.29	2.88
14.783	-9.29	2.9
14.791	-9.29	2.92
14.8	-9.23	2.88
14.809	-9.2	2.88
14.817	-9.11	2.9
14.826	-9.14	2.84
14.835	-9.23	2.86
14.844	-9.29	2.92
14.852	-9.02	2.96
14.861	-9.17	2.84
14.87	-9.33	2.84
14.878	-9.14	2.8
14.887	-9.26	2.82
14.896	-9.11	2.76
14.904	-9.11	2.84
14.913	-9.14	2.8
14.922	-9.17	2.86
14.931	-9.08	2.78
14.939	-9.14	2.82
14.948	-9.29	2.72
14.957	-9.05	2.72
14.965	-9.2	2.74
14.974	-9.02	2.72
14.983	-9.17	2.82
14.991	-9.14	2.68
15	-9.02	2.7
15.009	-9.02	2.66
15.017	-9.11	2.68
15.026	-8.96	2.68
15.035	-9.08	2.72
15.044	-8.96	2.61
15.052	-9.08	2.66
15.061	-9.05	2.64
15.07	-9.02	2.66
15.078	-8.96	2.66
15.087	-9.11	2.59
15.096	-8.99	2.7
15.104	-8.78	2.68
15.113	-8.99	2.68
15.122	-8.99	2.61
15.131	-8.96	2.61
15.139	-9.08	2.59
15.148	-8.93	2.59
15.157	-9.02	2.53
15.165	-9.05	2.57
15.174	-8.99	2.53
15.183	-8.84	2.57
15.191	-8.96	2.51
15.2	-8.87	2.53
15.209	-8.84	2.53
15.217	-8.96	2.47
15.226	-8.84	2.47
15.235	-8.9	2.49
15.244	-8.93	2.47
15.252	-8.93	2.41
15.261	-8.96	2.47
15.27	-9.02	2.51
15.278	-8.87	2.49
15.287	-8.93	2.47
15.296	-9.05	2.45
15.304	-8.78	2.49
15.313	-8.9	2.41
15.322	-8.84	2.43
15.331	-8.87	2.41
15.339	-8.78	2.43
15.348	-8.9	2.39
15.357	-8.78	2.41
15.365	-8.81	2.39
15.374	-8.72	2.39
15.383	-8.78	2.35
15.391	-8.84	2.32
15.4	-8.84	2.32
15.409	-8.81	2.28
15.417	-8.81	2.37
15.426	-8.78	2.39
15.435	-8.69	2.39
15.444	-8.78	2.32
15.452	-8.75	2.39
15.461	-8.72	2.35
15.47	-8.81	2.28
15.478	-8.87	2.3
15.487	-8.78	2.28
15.496	-8.81	2.3
15.504	-8.72	2.32
15.513	-8.72	2.24
15.522	-8.75	2.24
15.531	-8.66	2.2
15.539	-8.81	2.22
15.548	-8.78	2.32
15.557	-8.81	2.28
15.565	-8.78	2.18
15.574	-8.63	2.28
15.583	-8.69	2.24
15.591	-8.66	2.22
15.6	-8.63	2.22
15.609	-8.69	2.2
15.617	-8.63	2.26
15.626	-8.78	2.2
15.635	-8.69	2.2
15.644	-8.69	2.14
15.652	-8.69	2.16
15.661	-8.69	2.16
15.67	-8.63	2.2
15.678	-8.6	2.22
15.687	-8.54	2.18
15.696	-8.69	2.12
15.704	-8.6	2.09
15.713	-8.45	2.07
15.722	-8.57	2.18
15.731	-8.57	2.09
15.739	-8.69	2.07
15.748	-8.6	2.14
15.757	-8.6	2.16
15.765	-8.63	2.09
15.774	-8.57	2.07
15.783	-8.54	2.07
15.791	-8.66	2.12
15.8	-8.45	2.07
15.809	-8.54	2.07
15.817	-8.51	2.03
15.826	-8.48	2.03
15.835	-8.57	2.01
15.844	-8.48	2.03
15.852	-8.54	1.99
15.861	-8.42	2.03
15.87	-8.39	2.03
15.878	-8.45	2.09
15.887	-8.51	1.99
15.896	-8.45	1.97
15.904	-8.33	1.97
15.913	-8.42	2.01
15.922	-8.6	2.01
15.931	-8.33	1.88
15.939	-8.33	2.03
15.948	-8.51	1.97
15.957	-8.54	1.95
15.965	-8.42	1.91
15.974	-8.33	2.03
15.983	-8.3	1.97
15.991	-8.3	1.91
16	-8.3	1.91
16.009	-8.3	1.95
16.017	-8.3	1.97
16.026	-8.27	1.93
16.035	-8.24	1.93
16.044	-8.3	1.91
16.052	-8.33	1.93
16.061	-8.16	1.88
16.07	-8.3	1.97
16.078	-8.21	1.88
16.087	-8.18	1.88
16.096	-8.33	1.86
16.104	-8.3	1.86
16.113	-8.3	1.91
16.122	-8.18	1.78
16.131	-8.24	1.82
16.139	-8.3	1.86
16.148	-8.21	1.91
16.157	-8.3	1.93
16.165	-8.24	1.84
16.174	-8.39	1.84
16.183	-8.13	1.84
16.191	-8.04	1.82
16.2	-8.1	1.78
16.209	-8.18	1.78
16.217	-8.3	1.8
16.226	-8.1	1.84
16.235	-8.16	1.8
16.244	-8.27	1.78
16.252	-8.18	1.72
16.261	-8.1	1.76
16.27	-8.04	1.88
16.278	-8.21	1.72
16.287	-8.13	1.72
16.296	-8.13	1.76
16.304	-8.16	1.72
16.313	-8.16	1.76
16.322	-8.16	1.76
16.331	-8.01	1.74
16.339	-7.98	1.67
16.348	-7.92	1.72
16.357	-8.1	1.74
16.365	-7.92	1.72
16.374	-7.95	1.69
16.383	-8.01	1.72
16.391	-8.16	1.67
16.4	-7.92	1.69
16.409	-7.89	1.65
16.417	-8.01	1.69
16.426	-8.04	1.78
16.435	-7.92	1.69
16.444	-7.95	1.65
16.452	-7.83	1.63
16.461	-8.01	1.63
16.47	-7.89	1.63
16.478	-7.92	1.63
16.487	-7.83	1.65
16.496	-8.01	1.63
16.504	-7.89	1.67
16.513	-7.8	1.67
16.522	-7.83	1.61
16.531	-7.89	1.69
16.539	-7.86	1.55
16.548	-7.8	1.59
16.557	-7.89	1.65
16.565	-7.86	1.59
16.574	-7.92	1.59
16.583	-7.8	1.63
16.591	-7.83	1.55
16.6	-7.8	1.57
16.609	-7.8	1.55
16.617	-7.8	1.59
16.626	-7.72	1.59
16.635	-7.72	1.69
16.644	-7.86	1.5
16.652	-7.83	1.55
16.661	-7.83	1.55
16.67	-7.66	1.57
16.678	-7.69	1.57
16.687	-7.75	1.57
16.696	-7.72	1.5
16.704	-7.66	1.5
16.713	-7.63	1.57
16.722	-7.72	1.55
16.731	-7.75	1.55
16.739	-7.63	1.55
16.748	-7.77	1.61
16.757	-7.69	1.52
16.765	-7.69	1.52
16.774	-7.57	1.55
16.783	-7.63	1.46
16.791	-7.69	1.46
16.8	-7.72	1.5
16.809	-7.57	1.44
16.817	-7.49	1.46
16.826	-7.66	1.44
16.835	-7.66	1.46
16.844	-7.51	1.5
16.852	-7.72	1.5
16.861	-7.66	1.46
16.87	-7.54	1.52
16.878	-7.46	1.48
16.887	-7.63	1.46
16.896	-7.54	1.44
16.904	-7.54	1.44
16.913	-7.49	1.42
16.922	-7.6	1.52
16.931	-7.6	1.42
16.939	-7.6	1.38
16.948	-7.57	1.48
16.957	-7.63	1.46
16.965	-7.34	1.42
16.974	-7.49	1.44
16.983	-7.54	1.44
16.991	-7.54	1.52
17	-7.43	1.42
17.009	-7.43	1.48
17.017	-7.34	1.38
17.026	-7.4	1.38
17.035	-7.51	1.4
17.044	-7.43	1.38
17.052	-7.51	1.4
17.061	-7.4	1.44
17.07	-7.57	1.4
17.078	-7.46	1.35
17.087	-7.46	1.33
17.096	-7.4	1.4
17.104	-7.4	1.38
17.113	-7.49	1.38
17.122	-7.34	1.33
17.131	-7.34	1.33
17.139	-7.26	1.33
17.148	-7.37	1.33
17.157	-7.43	1.33
17.165	-7.4	1.33
17.174	-7.31	1.31
17.183	-7.26	1.29
17.191	-7.34	1.29
17.2	-7.28	1.31
17.209	-7.34	1.33
17.217	-7.43	1.35
17.226	-7.34	1.27
17.235	-7.37	1.33
17.244	-7.31	1.33
17.252	-7.23	1.27
17.261	-7.2	1.33
17.27	-7.37	1.33
17.278	-7.34	1.38
17.287	-7.37	1.29
17.296	-7.2	1.35
17.304	-7.31	1.27
17.313	-7.37	1.29
17.322	-7.34	1.31
17.331	-7.17	1.29
17.339	-7.31	1.31
17.348	-7.17	1.29
17.357	-7.26	1.22
17.365	-7.14	1.33
17.374	-7.26	1.22
17.383	-7.26	1.27
17.391	-7.06	1.22
17.4	-7.14	1.2
17.409	-7.34	1.22
17.417	-7.08	1.22
17.426	-7.11	1.27
17.435	-7.06	1.25
17.444	-7.26	1.2
[truncated: 7,789 more rows]

## Sheet: Figure 2c
t (s)	ΔT (K) uncoiling	ΔT (K) coiling
0	0.07	0.69
0.009	0.17	0.65
0.017	0.09	0.69
0.026	0.11	0.71
0.035	0.04	0.65
0.043	0.11	0.65
0.052	0.11	0.61
0.061	0.15	0.65
0.07	0.09	0.65
0.078	0.09	0.65
0.087	0.13	0.61
0.096	0.15	0.71
0.104	0.09	0.63
0.113	0.07	0.63
0.122	0.09	0.61
0.13	0.07	0.71
0.139	0.09	0.63
0.148	0.07	0.76
0.157	0.15	0.71
0.165	0.17	0.67
0.174	0.07	0.63
0.183	0.11	0.61
0.191	0.13	0.65
0.2	0.11	0.67
0.209	0.07	0.65
0.217	0.09	0.67
0.226	0.13	0.67
0.235	0.09	0.67
0.243	0.11	0.63
0.252	0.13	0.67
0.261	0.04	0.65
0.27	0.15	0.71
0.278	0.11	0.65
0.287	0.11	0.65
0.296	0.11	0.65
0.304	0.07	0.69
0.313	0.09	0.67
0.322	0.11	0.63
0.33	0.13	0.72
0.339	0.13	0.74
0.348	0.11	0.63
0.357	0.17	0.67
0.365	0.09	0.65
0.374	0.11	0.61
0.383	0.17	0.67
0.391	0.07	0.69
0.4	0.07	0.63
0.409	0.13	0.74
0.417	0.11	0.65
0.426	0.11	0.65
0.435	0.15	0.65
0.443	0.02	0.67
0.452	0.15	0.74
0.461	0.11	0.65
0.47	0.13	0.67
0.478	0.13	0.65
0.487	0.09	0.71
0.496	0.11	0.74
0.504	0.13	0.72
0.513	0.07	0.71
0.522	0.09	0.72
0.53	0.13	0.76
0.539	0.07	0.72
0.548	0.11	0.71
0.557	0.09	0.78
0.565	0	0.72
0.574	0.09	0.74
0.583	0.09	0.86
0.591	0.13	0.72
0.6	0.09	0.78
0.609	0.13	0.72
0.617	0.07	0.74
0.626	0.11	0.8
0.635	0.09	0.8
0.643	0.15	0.78
0.652	-0.04	0.84
0.661	0.13	0.82
0.67	0.04	0.84
0.678	0.15	0.82
0.687	0.11	0.84
0.696	0.09	0.76
0.704	0.09	0.82
0.713	0.11	0.78
0.722	0.13	0.84
0.73	0.11	0.84
0.739	0.11	0.8
0.748	0.07	0.86
0.757	0.15	0.88
0.765	0.07	0.8
0.774	0.13	0.86
0.783	0.09	0.8
0.791	0.15	0.84
0.8	0.11	0.82
0.809	0.09	0.8
0.817	0.15	0.78
0.826	0.11	0.82
0.835	0.11	0.72
0.843	0.13	0.84
0.852	0.07	0.82
0.861	0.11	0.72
0.87	0.04	0.8
0.878	0	0.8
0.887	0.15	0.78
0.896	0.02	0.8
0.904	0.07	0.78
0.913	0.04	0.8
0.922	0	0.84
0.93	0.13	0.78
0.939	0.09	0.8
0.948	0.13	0.8
0.957	0.11	0.8
0.965	0.02	0.82
0.974	0	0.82
0.983	0.11	0.86
0.991	0.07	0.86
1	0.09	0.8
1.009	0.04	0.82
1.017	0.13	0.82
1.026	0.09	0.84
1.035	0.15	0.86
1.043	0.11	0.86
1.052	0.09	0.88
1.061	0.07	0.89
1.07	0	0.76
1.078	0.09	0.89
1.087	0.09	0.82
1.096	0.11	0.86
1.104	0.13	0.84
1.113	0.17	0.8
1.122	0.07	0.89
1.13	0.15	0.8
1.139	0.11	0.86
1.148	0.04	0.8
1.157	0.13	0.8
1.165	0.07	0.84
1.174	0.15	0.84
1.183	0.04	0.8
1.191	0.11	0.84
1.2	0.11	0.84
1.209	0.11	0.8
1.217	0.07	0.86
1.226	0.07	0.86
1.235	0.11	0.82
1.243	0.09	0.82
1.252	0.13	0.8
1.261	0.07	0.82
1.27	0.15	0.86
1.278	0.09	0.84
1.287	0.11	0.86
1.296	0.09	0.8
1.304	0.02	0.84
1.313	0.07	0.84
1.322	0.09	0.8
1.33	0.07	0.82
1.339	0.15	0.88
1.348	0.15	0.76
1.357	0.11	0.88
1.365	0.09	0.8
1.374	0.13	0.74
1.383	-0.06	0.84
1.391	0.11	0.76
1.4	0.13	0.78
1.409	-0.02	0.76
1.417	0.07	0.86
1.426	0.04	0.82
1.435	0.02	0.82
1.443	0.07	0.78
1.452	0.15	0.8
1.461	0.13	0.76
1.47	0.09	0.76
1.478	0.07	0.8
1.487	0.02	0.76
1.496	0.09	0.84
1.504	0.09	0.8
1.513	0.11	0.8
1.522	0.07	0.78
1.53	0.11	0.71
1.539	0.04	0.76
1.548	0.13	0.82
1.557	0.11	0.74
1.565	0.13	0.76
1.574	0.02	0.74
1.583	0.07	0.71
1.591	0.09	0.76
1.6	0.09	0.8
1.609	0.13	0.74
1.617	0.04	0.74
1.626	0.09	0.78
1.635	0.15	0.78
1.643	0.13	0.76
1.652	0.11	0.82
1.661	0.11	0.78
1.67	0.09	0.76
1.678	0.09	0.76
1.687	0.09	0.76
1.696	0.17	0.76
1.704	0.04	0.74
1.713	0.09	0.8
1.722	0.13	0.8
1.73	0.07	0.76
1.739	0.15	0.71
1.748	0.11	0.76
1.757	0.17	0.76
1.765	0.09	0.82
1.774	0.11	0.71
1.783	0.07	0.76
1.791	0.02	0.8
1.8	0.11	0.8
1.843	0.15	0.8
1.852	0.15	0.78
1.861	0.09	0.78
1.87	0.15	0.8
1.878	0.02	0.72
1.887	0.13	0.78
1.896	0.11	0.76
1.904	0.09	0.76
1.913	0.13	0.76
1.922	0.15	0.78
1.93	0.04	0.74
1.939	0.07	0.82
1.948	0.13	0.72
1.957	0.11	0.76
1.965	0.11	0.74
1.974	0.04	0.76
1.983	0.09	0.71
1.991	0.15	0.89
2	0.11	1.01
2.009	0.13	1.25
2.017	0.11	1.42
2.026	0.02	1.49
2.035	0.13	1.53
2.043	0.09	1.53
2.052	0.02	1.45
2.061	0.09	1.25
2.07	0.09	1.19
2.078	0.02	1.14
2.087	0.09	1.06
2.096	0.11	1.01
2.104	0.11	1.06
2.113	0.09	1.06
2.122	0.11	1.21
2.13	0.13	1.16
2.139	0.13	1.23
2.148	0.09	1.19
2.157	0.13	1.25
2.165	0.04	1.27
2.174	0.07	1.4
2.183	0.13	1.21
2.191	0.07	1.23
2.2	0.04	1.12
2.209	0.09	1.04
2.217	0.13	1.03
2.226	0.09	0.88
2.235	0.15	0.86
2.243	0.13	0.82
2.252	0.13	0.76
2.261	0.11	0.72
2.27	0.13	0.72
2.278	0.07	0.74
2.287	0.07	0.74
2.296	0.13	0.74
2.304	0.09	0.72
2.313	0.04	0.78
2.322	0.02	0.67
2.33	0.13	0.72
2.339	0.07	0.74
2.348	0.02	0.76
2.357	0.04	0.72
2.365	0.09	0.71
2.374	0.09	0.72
2.383	0.13	0.72
2.391	0.09	0.74
2.4	0.09	0.76
2.409	0.13	0.71
2.417	0.13	0.69
2.426	0.15	0.71
2.435	0.09	0.72
2.443	0.07	0.71
2.452	0.07	0.74
2.461	0.11	0.74
2.47	0.04	0.71
2.478	0.07	0.69
2.487	-0.08	0.71
2.496	0.09	0.76
2.504	0.11	0.74
2.513	0.15	0.69
2.522	0.15	0.78
2.53	0.07	0.78
2.539	0.11	0.76
2.548	0.11	0.69
2.557	0.07	0.78
2.565	0.09	0.78
2.574	0.07	0.72
2.583	0.11	0.72
2.591	0.09	0.67
2.6	0.09	0.72
2.609	0.07	0.69
2.617	0.09	0.76
2.626	0.11	0.78
2.635	0.13	0.76
2.643	0.09	0.72
2.652	0.11	0.69
2.661	0.07	0.76
2.67	0	0.72
2.678	-0.02	0.69
2.687	0.07	0.69
2.696	0.13	0.71
2.704	0.11	0.74
2.713	0.07	0.72
2.722	0.11	0.69
2.73	0.13	0.78
2.739	0.11	0.69
2.748	0.11	0.67
2.757	0.11	0.76
2.765	0.11	0.72
2.774	0.13	0.69
2.783	0.15	0.74
2.791	0.09	0.71
2.8	0.13	0.74
2.809	0.11	0.76
2.817	0.11	0.72
2.826	0.07	0.69
2.835	0.13	0.72
2.843	0.07	0.72
2.852	0.07	0.69
2.861	0.11	0.71
2.87	0.07	0.67
2.878	-0.02	0.72
2.887	0.07	0.71
2.896	0.13	0.72
2.904	0.13	0.71
2.913	0.15	0.71
2.922	0.11	0.74
2.93	0.09	0.71
2.939	0.13	0.71
2.948	0.11	0.71
2.957	0.02	0.71
2.965	0.09	0.65
2.974	0.15	0.74
2.983	0.09	0.72
2.991	0.02	0.72
3	0.15	0.67
3.009	0.13	0.69
3.017	0.13	0.67
3.026	0.09	0.71
3.035	0.13	0.69
3.043	0.15	0.67
3.052	0.09	0.71
3.061	0.09	0.69
3.07	0.11	0.82
3.078	0.09	0.69
3.087	0.09	0.78
3.096	0.09	0.72
3.104	0.04	0.71
3.113	0.09	0.72
3.122	0.09	0.71
3.13	0.09	0.74
3.139	0.13	0.72
3.148	0.13	0.74
3.157	0.07	0.69
3.165	0.13	0.74
3.174	0.07	0.72
3.183	0.11	0.72
3.191	0.07	0.74
3.2	0.09	0.72
3.209	0.09	0.74
3.217	0.07	0.74
3.226	0.13	0.71
3.235	0.09	0.69
3.243	0.13	0.67
3.252	0.15	0.74
3.261	0.09	0.71
3.27	0.11	0.76
3.278	0.17	0.74
3.287	0.07	0.76
3.296	0.15	0.72
3.304	0.04	0.71
3.313	0.07	0.72
3.322	0.15	0.72
3.33	0.07	0.74
3.339	0.11	0.72
3.348	0.07	0.71
3.357	-0.04	0.82
3.365	0.11	0.69
3.374	0.09	0.78
3.383	0.17	0.78
3.391	0.13	0.71
3.4	0.04	0.74
3.409	0.11	0.76
3.417	0.04	0.69
3.426	0.09	0.72
3.435	0.07	0.74
3.443	0.04	0.74
3.452	0.11	0.72
3.461	0.11	0.74
3.47	0.11	0.74
3.478	0.15	0.71
3.487	0.13	0.82
3.496	0.15	0.74
3.504	0.13	0.78
3.513	0.15	0.74
3.522	0.11	0.78
3.53	0.13	0.72
3.539	0.13	0.82
3.548	0.13	0.74
3.557	0.13	0.74
3.565	0.11	0.8
3.574	0.11	0.74
3.583	0.13	0.76
3.591	0.09	0.82
3.6	0.09	0.72
3.609	0.15	0.72
3.617	0.11	0.78
3.626	0.15	0.8
3.635	0.11	0.8
3.643	0.11	0.76
3.652	0.11	0.78
3.661	0.17	0.8
3.67	0.13	0.76
3.678	0.07	0.8
3.687	0.07	0.72
3.696	0.04	0.8
3.704	0.02	0.76
3.713	0	0.82
3.722	0.17	0.78
3.73	0.07	0.93
3.739	0.11	0.78
3.748	0.11	0.88
3.757	0.15	0.88
3.765	0.07	0.76
3.774	0.04	0.99
3.783	0.09	0.91
3.791	0.13	0.89
3.8	0.04	0.82
3.809	0.13	0.89
3.817	0.13	0.84
3.826	0.07	0.91
3.835	0.11	0.95
3.844	0.13	0.95
3.852	0.13	0.91
3.861	0.11	0.91
3.87	0.07	0.99
3.878	0.04	1.01
3.887	0.02	1.01
3.896	0.09	0.89
3.904	0.15	0.89
3.913	0.11	0.97
3.922	0.04	1.03
3.93	0.07	0.95
3.939	0.09	1.01
3.948	0.13	1.04
3.957	0.13	0.99
3.965	0.11	1.01
3.974	0.04	1.01
3.983	0.19	0.99
3.991	0.09	0.95
4	0.09	0.91
4.009	0.09	0.86
4.017	0.04	0.86
4.026	0.07	0.76
4.035	0.11	0.76
4.044	0.11	0.74
4.052	0.07	0.72
4.061	0.07	0.76
4.07	0.11	0.78
4.078	0.07	0.78
4.087	0.13	0.72
4.096	0.11	0.74
4.104	0.13	0.76
4.113	0.09	0.76
4.122	0.11	0.76
4.13	0.07	0.69
4.139	0.13	0.76
4.148	0.15	0.72
4.157	0.09	0.78
4.165	0.09	0.69
4.174	0.13	0.74
4.183	0.11	0.8
4.191	0.04	0.76
4.2	0.13	0.74
4.209	0.13	0.76
4.217	0.13	0.74
4.226	0.11	0.78
4.235	0.15	0.78
4.244	0.07	0.78
4.252	0.13	0.76
4.261	0.09	0.74
4.27	0.09	0.76
4.278	0.11	0.78
4.287	0.11	0.78
4.296	0.15	0.74
4.304	0.13	0.72
4.313	0.15	0.84
4.322	0.11	0.71
4.33	0.11	0.78
4.339	0.09	0.78
4.348	0.04	0.71
4.357	0.04	0.78
4.365	0.09	0.8
4.374	0.13	0.76
4.383	0.04	0.74
4.391	0.13	0.74
4.4	0.02	0.76
4.409	0.13	0.76
4.417	0.11	0.82
4.426	0.15	0.74
4.435	0.09	0.84
4.444	0.07	0.78
4.452	0.07	0.78
4.461	0.09	0.84
4.47	0.07	0.74
4.478	0.11	0.76
4.487	0.13	0.76
4.496	0.13	0.76
4.504	0.02	0.74
4.513	0.07	0.82
4.522	0.11	0.78
4.53	0.09	0.74
4.539	0.11	0.72
4.548	0.13	0.78
4.557	0.11	0.76
4.565	0.07	0.76
4.574	0.07	0.76
4.583	0.15	0.74
4.591	0.11	0.74
4.6	0.13	0.78
4.609	0.13	0.76
4.617	0.11	0.69
4.626	0.11	0.72
4.635	0.09	0.76
4.644	0.07	0.8
4.652	0.07	0.8
4.661	0.11	0.71
4.67	0.15	0.74
4.678	0.13	0.74
4.687	0.15	0.76
4.696	0.11	0.74
4.704	0.07	0.8
4.713	0.11	0.72
4.722	0.11	0.74
4.73	0.11	0.74
4.739	0.09	0.72
4.748	0.11	0.74
4.757	0.11	0.72
4.765	0.13	0.72
4.774	0.13	0.78
4.783	0.11	0.74
4.791	0.09	0.72
4.8	0.11	0.74
4.809	0.09	0.74
4.817	0.07	0.76
4.826	0.13	0.76
4.835	0.11	0.72
4.844	0.15	0.8
4.852	0.15	0.74
4.861	0.11	0.74
4.87	0.09	0.74
4.878	0.13	0.72
4.887	0.11	0.72
4.896	0.04	0.74
4.904	0.11	0.78
4.913	0.13	0.72
4.922	0.09	0.74
4.93	0.11	0.76
4.939	0.11	0.72
4.948	0.04	0.82
4.957	0.15	0.76
4.965	0.09	0.72
4.974	0.11	0.76
4.983	0.09	0.72
4.991	0.09	0.72
5	0.11	0.74
5.009	0.09	0.72
5.017	0.09	0.74
5.026	0.15	0.74
5.035	0.04	0.78
5.044	0.13	0.74
5.052	0.07	0.76
5.061	0.07	0.74
5.07	0.15	0.8
5.078	0.07	0.76
5.087	0.15	0.76
5.096	0.09	0.8
5.104	0.11	0.78
5.113	0.15	0.71
5.122	0.15	0.76
5.13	0.13	0.72
5.139	0.13	0.74
5.148	0.09	0.69
5.157	0.13	0.76
5.165	0.09	0.74
5.174	0.13	0.74
5.183	0.11	0.78
5.191	0.09	0.74
5.2	0.13	0.71
5.209	0.04	0.71
5.217	0.09	0.71
5.226	0.11	0.78
5.235	0.13	0.72
5.244	0.11	0.72
5.252	0.04	0.74
5.261	0.13	0.76
5.27	0.07	0.8
5.278	0.15	0.71
5.287	0.11	0.78
5.296	0.15	0.71
5.304	0.15	0.71
5.313	0.11	0.72
5.322	0.11	0.74
5.33	0.11	0.71
5.339	0.09	0.74
5.348	0.15	0.76
5.357	0.13	0.8
5.365	0.11	0.72
5.374	0.11	0.71
5.383	0.13	0.76
5.391	0.11	0.69
5.4	0.11	0.74
5.409	0.09	0.74
5.417	0.13	0.69
5.426	0.13	0.74
5.435	0.07	0.74
5.444	0.15	0.71
5.452	0.11	0.82
5.461	0.13	0.74
5.47	0.13	0.74
5.478	0.07	0.76
5.487	0.07	0.69
5.496	0.11	0.8
5.504	0.13	0.71
5.513	0.04	0.69
5.522	0.11	0.72
5.53	0.07	0.72
5.539	0.11	0.78
5.548	0.15	0.72
5.557	0.11	0.72
5.565	0.07	0.69
5.574	0.13	0.71
5.583	0.09	0.74
5.591	0.09	0.69
5.6	0.13	0.74
5.609	0.11	0.8
5.617	0.02	0.72
5.626	0.13	0.71
5.635	0.13	0.72
5.644	0	0.72
5.652	0.09	0.69
5.661	0.07	0.78
5.67	0.11	0.72
5.678	0.11	0.76
5.687	0.11	0.72
5.696	0	0.72
5.704	0.13	0.74
5.713	0.04	0.78
5.722	0.11	0.72
5.73	-0.04	0.74
5.739	0.09	0.72
5.748	0.15	0.78
5.757	0.11	0.8
5.765	0.09	0.8
5.774	0.04	0.82
5.783	0.09	0.72
5.791	0.17	0.71
5.8	0.15	0.74
5.878	0.07	0.74
5.887	0.11	0.71
5.896	0.09	0.78
5.904	0.13	0.8
5.913	0.11	0.74
5.922	0.07	0.78
5.93	0.09	0.89
5.939	0.11	0.76
5.948	0.11	0.74
5.957	0.09	0.78
5.965	0.11	0.74
5.974	0.11	0.78
5.983	0.09	0.72
5.991	0.09	0.71
6	0.13	0.82
6.009	0.09	0.71
6.017	0.13	0.74
6.026	0.11	0.72
6.035	0.11	0.72
6.044	0.07	0.74
6.052	0.09	0.74
6.061	0.15	0.8
6.07	0.11	0.74
6.078	0.15	0.76
6.087	0.11	0.74
6.096	0.07	0.76
6.104	0.13	0.74
6.113	0.11	0.76
6.122	0.07	0.71
6.13	0.02	0.72
6.139	0.09	0.72
6.148	0.09	0.78
6.157	0.09	0.72
6.165	0.13	0.76
6.174	0	0.76
6.183	0.19	0.74
6.191	0.11	0.78
6.2	0.09	0.78
6.209	0.09	0.8
6.217	0.15	0.72
6.226	0.09	0.74
6.235	0.07	0.78
6.244	0.07	0.71
6.252	0.09	0.78
6.261	0.13	0.72
6.27	0.04	0.76
6.278	0.13	0.74
6.287	0.09	0.78
6.296	0.04	0.72
6.304	0.09	0.74
6.313	0.07	0.74
6.322	0.11	0.74
6.33	0.11	0.72
6.339	0.11	0.74
6.348	0.13	0.76
6.357	0.13	0.76
6.365	0.11	0.74
6.374	0.11	0.72
6.383	0.11	0.74
6.391	0.09	0.76
6.4	0.09	0.72
6.409	0.13	0.74
6.417	0.13	0.69
6.426	0.11	0.91
6.435	0.04	0.71
6.444	0.04	0.71
6.452	0.09	0.8
6.461	0.07	0.76
6.47	0.09	0.78
6.478	0.09	0.8
6.487	0.07	0.76
6.496	0.13	0.72
6.504	0.09	0.74
6.513	0.09	0.74
6.522	0.07	0.74
6.53	0.02	0.72
6.539	0.11	0.76
6.548	0.09	0.8
6.557	0.15	0.71
6.565	0.04	0.72
6.574	0.07	0.8
6.583	0.07	0.74
6.591	0.11	0.76
6.6	0.09	0.72
6.609	0.07	0.74
6.617	0.11	0.82
6.626	0.15	0.74
6.635	0.11	0.91
6.644	0.09	0.72
6.652	0.09	0.72
6.661	0.09	0.8
6.67	0.07	0.72
6.678	0.13	0.76
6.687	0.11	0.74
6.696	0.04	0.74
6.704	0.07	0.76
6.713	0.11	0.78
6.722	0.09	0.8
6.73	0.13	0.74
6.739	0.02	0.82
6.748	0.13	0.76
6.757	0	0.8
6.765	0.13	0.78
6.774	0.09	0.76
6.783	0.13	0.72
6.791	0.09	0.78
6.8	0.17	0.72
6.809	0.07	0.74
6.817	0.11	0.76
6.826	0.04	0.72
6.835	0.04	0.82
6.844	0.04	0.74
6.852	0.09	0.74
6.861	0.09	0.76
6.87	0.13	0.72
6.878	0.13	0.76
6.887	0.04	0.71
6.896	0.09	0.71
6.904	0.07	0.84
6.913	0.13	0.71
6.922	0.07	0.72
6.93	0.11	0.74
6.939	0.13	0.74
6.948	0.09	0.74
6.957	0.07	0.67
6.965	0.13	0.74
6.974	0.15	0.65
6.983	0.11	0.72
6.991	0.07	0.67
7	0.07	0.72
7.009	0.13	0.71
7.017	0.07	0.71
7.026	0.07	0.71
7.035	0.15	0.72
7.044	0.07	0.67
7.052	0.13	0.72
7.061	0.09	0.67
7.07	0.09	0.69
7.078	0.07	0.72
7.087	0.09	0.74
7.096	0.11	0.67
7.104	0.09	0.69
7.113	0.17	0.71
7.122	0.13	0.72
7.13	0.11	0.69
7.139	0.04	0.72
7.148	0.11	0.71
7.157	0.07	0.71
7.165	0.04	0.69
7.174	0.11	0.72
7.183	0.11	0.67
7.191	0.09	0.69
7.2	0.09	0.67
7.209	0.02	0.67
7.217	0.13	0.67
7.226	0.09	0.76
7.235	0.04	0.72
7.244	0.11	0.72
7.252	0.09	0.71
7.261	0.09	0.72
7.27	0.07	0.74
7.278	0.15	0.72
7.287	0.07	0.72
7.296	0.09	0.72
7.304	0.11	0.67
7.313	0.09	0.71
7.322	0.09	0.69
7.33	0.11	0.74
7.339	0.11	0.74
7.348	0.11	0.76
7.357	0.09	0.74
7.365	-0.02	0.74
7.374	0.09	0.65
7.383	0.07	0.74
7.391	0.11	0.69
7.4	0.04	0.72
7.409	-0.02	0.74
7.417	0.02	0.69
7.426	0.11	0.76
7.435	0.13	0.72
7.444	0.07	0.72
7.452	0.09	0.74
7.461	0	0.63
7.47	-0.04	0.72
7.478	0.13	0.72
7.487	0.11	0.71
7.496	0.09	0.69
7.504	0.13	0.82
7.513	0.07	0.72
7.522	0.11	0.71
7.53	0.11	0.71
7.539	0.07	0.72
7.548	0.11	0.69
7.557	0.09	0.72
7.565	0.13	0.74
7.574	0.11	0.67
7.583	-0.02	0.71
7.591	0.11	0.74
7.6	0.07	0.67
7.609	0.13	0.67
7.617	0.02	0.72
7.626	0.17	0.76
7.635	0.15	0.67
7.644	0.07	0.71
7.652	0.04	0.74
7.661	0.07	0.78
7.67	0.13	0.74
7.678	0.15	0.8
7.687	0.09	0.72
7.696	0.09	0.72
7.704	0.02	0.72
7.713	0.07	0.74
7.722	0.07	0.72
7.73	0.09	0.71
7.739	0.07	0.72
7.748	0.07	0.72
7.757	0	0.78
7.765	0.13	0.74
7.774	0.09	0.72
7.783	0	0.67
7.791	0.09	0.8
7.8	0.13	0.71
7.809	0.07	0.74
7.817	0.15	0.72
7.826	0.09	0.71
7.835	0.11	0.76
7.844	0.11	0.67
7.852	0.15	0.67
7.861	0.07	0.72
7.87	0.02	0.72
7.878	0.07	0.74
7.887	0.09	0.71
7.896	0.15	0.72
7.904	0.17	0.74
7.913	-0.06	0.78
7.922	0.04	0.71
7.93	0.13	0.71
7.939	0.09	0.72
7.948	0.09	0.72
7.957	0.09	0.72
7.965	0.11	0.69
7.974	0.02	0.86
7.983	0.13	0.76
7.991	0.11	0.78
8	0.09	0.74
8.009	0.13	0.71
8.017	0.09	0.82
8.026	0.04	0.72
8.035	0.07	0.74
8.044	0.07	0.72
8.052	0.11	0.72
8.061	0.07	0.72
8.07	0.04	0.76
8.078	0.11	0.71
8.087	0.11	0.72
8.096	0.11	0.72
8.104	0.04	0.71
8.113	0.13	0.72
8.122	0.09	0.74
8.13	0.07	0.74
8.139	0.04	0.72
8.148	0.11	0.71
8.157	0.07	0.76
8.165	0.02	0.76
8.174	0.04	0.78
8.183	0.11	0.71
8.191	0.11	0.76
8.2	0.11	0.71
8.209	0.09	0.72
8.217	0.02	0.74
8.226	0.04	0.74
8.235	0.11	0.76
8.244	0.07	0.74
8.252	0.11	0.72
8.261	0.09	0.78
8.27	0.07	0.8
8.278	-0.02	0.78
8.287	0.11	0.74
8.296	0.11	0.74
8.304	0.07	0.74
8.313	0.04	0.72
8.322	0.07	0.71
8.33	0.11	0.8
8.339	0.09	0.72
8.348	0.09	0.82
8.357	0.09	0.74
8.365	0.07	0.76
8.374	0.13	0.72
8.383	0.04	0.8
8.391	0.11	0.76
8.4	0.07	0.74
8.409	0.09	0.8
8.417	0.09	0.78
8.426	0.15	0.76
8.435	0.09	0.76
8.444	0.09	0.76
8.452	0.11	0.78
8.461	0.07	0.76
8.47	0.07	0.78
8.478	0.15	0.71
8.487	0.13	0.74
8.496	0.09	0.76
8.504	0.09	0.76
8.513	0.13	0.78
8.522	0.11	0.82
8.53	0.09	0.72
8.539	0.11	0.72
8.548	0.17	0.72
8.557	0.11	0.78
8.565	0	0.74
8.574	0.11	0.76
8.583	0.15	0.74
8.591	0.02	0.71
8.6	0.02	0.74
8.609	0.11	0.76
8.617	0.13	0.82
8.626	0.11	0.8
8.635	0.07	0.71
8.644	0.13	0.72
8.652	0.04	0.74
8.661	0.11	0.76
8.67	0.04	0.76
8.678	0.09	0.76
8.687	0.11	0.76
8.696	0.04	0.76
8.704	0.09	0.76
8.713	0.07	0.76
8.722	0.11	0.76
8.73	0.09	0.74
8.739	0.04	0.74
8.748	0.09	0.74
8.757	0.04	0.74
8.765	0.07	0.78
8.774	0.11	0.86
8.783	0.04	0.8
8.791	0.09	0.74
8.8	0.07	0.84
8.809	0.09	0.76
8.817	0.07	0.76
8.826	0.09	0.74
8.835	0.07	0.69
8.844	0.09	0.8
8.852	0.07	0.82
8.861	0.07	0.72
8.87	0.11	0.76
8.878	0.09	0.78
8.887	0.04	0.72
8.896	0.11	0.74
8.904	-0.02	0.72
8.913	0.09	0.78
8.922	0.09	0.69
8.93	0.13	6.07
8.939	0.11	10.81
8.948	0.09	12.6
8.957	0.09	12.25
8.965	0.13	12.79
8.974	0.11	13.05
8.983	0.07	12.09
8.991	0.09	10.57
9	0.11	10.04
9.009	0.13	10.96
9.017	0.09	11.34
9.026	0.07	11.5
9.035	0.09	12.25
9.044	0.02	12.59
9.052	0.07	13.02
9.061	-0.52	11.84
9.07	-4.97	13.78
9.078	-9.11	15.41
9.087	-11.2	14.03
9.096	-12.16	12.04
9.104	-11.57	11.43
9.113	-11.32	11.57
9.122	-11.05	12.47
9.13	-10.99	12.75
9.139	-11.38	13.25
9.148	-12.09	13.03
9.157	-12.54	13.43
9.165	-12.31	13.42
9.174	-12.79	13.02
9.183	-11.81	13.06
9.191	-12.19	12.86
9.2	-11.6	12.14
9.209	-11.63	11.14
9.217	-11.51	11.52
9.226	-11.2	12.04
9.235	-11.2	12.81
9.244	-11.29	12.9
9.252	-10.84	13.26
9.261	-11.91	13.37
9.27	-12.06	13.38
9.278	-11.78	13.49
9.287	-11.69	13.61
9.296	-10.99	14.63
9.304	-10.72	13.15
9.313	-10.84	11.27
9.322	-11.44	11.35
9.33	-12.28	11.41
9.339	-12.73	11.39
9.348	-12.57	11.57
9.357	-12.73	12.03
9.365	-12.03	12.02
9.374	-11.94	12.33
9.383	-11.35	12.3
9.391	-11.63	11.98
9.4	-11.23	11.64
9.409	-10.99	11.38
9.417	-11.02	11.04
9.426	-11.02	10.89
9.435	-11.26	11.04
9.444	-11.72	11.62
9.452	-11.29	12.45
9.461	-11.44	12.48
9.47	-10.96	12.85
9.478	-10.87	12.74
9.487	-10.9	12.86
9.496	-11.54	12.93
9.504	-11.35	13.72
9.513	-10.69	14.61
9.522	-10.75	13.1
9.53	-10.48	11.75
9.539	-11.05	11.5
9.548	-12.06	11.17
9.557	-12.22	11.36
9.565	-12.06	11.59
9.574	-12.19	12.58
9.583	-11.2	13.13
9.591	-11.63	12.75
9.6	-11.23	12.06
9.609	-11.17	11.29
9.617	-10.99	11.14
9.626	-10.51	11.28
9.635	-10.57	11.01
9.644	-10.78	11
9.652	-11.26	10.84
9.661	-11.51	10.83
9.67	-11.44	10.76
9.678	-10.36	10.66
9.687	-10.15	10.56
9.696	-10.04	10.49
9.704	-9.83	10.43
9.713	-9.72	10.4
9.722	-9.89	10.3
9.73	-9.74	10.3
9.739	-9.6	10.17
9.748	-9.77	10.17
9.757	-9.66	10.1
9.765	-9.6	9.97
9.774	-9.57	9.97
9.783	-9.54	9.86
9.791	-9.51	9.76
9.8	-9.51	9.7
9.844	-9.46	9.48
9.852	-9.43	9.37
9.861	-9.37	9.38
9.87	-9.4	9.28
9.878	-9.43	9.22
9.887	-9.43	9.16
9.896	-9.28	9.1
9.904	-9.28	9.07
9.913	-9.26	9.01
9.922	-9.14	8.96
9.93	-9.23	8.93
9.939	-9.23	8.89
9.948	-9.23	8.8
9.957	-9.23	8.72
9.965	-9.06	8.72
9.974	-9.11	8.69
9.983	-9.23	8.63
9.991	-9.11	8.53
10	-9.03	8.51
10.009	-9.06	8.47
10.017	-9.03	8.38
10.026	-9.03	8.38
10.035	-8.94	8.21
10.044	-8.94	8.27
10.052	-8.97	8.25
10.061	-8.92	8.15
10.07	-8.86	8.07
10.078	-8.89	8.07
10.087	-8.92	8.02
10.096	-8.86	7.99
10.104	-8.94	7.92
10.113	-8.83	7.89
10.122	-8.8	7.84
10.13	-8.83	7.84
10.139	-8.72	7.73
10.148	-8.75	7.73
10.157	-8.89	7.69
10.165	-8.8	7.65
10.174	-8.75	7.53
10.183	-8.8	7.58
10.191	-8.69	7.5
10.2	-8.89	7.48
10.209	-8.69	7.42
10.217	-8.72	7.37
10.226	-8.61	7.34
10.235	-8.66	7.3
10.244	-8.61	7.23
10.252	-8.58	7.14
10.261	-8.66	7.17
10.27	-8.66	7.11
10.278	-8.66	7.06
10.287	-8.63	7.03
10.296	-8.58	7.01
10.304	-8.52	7
10.313	-8.55	6.92
10.322	-8.52	6.89
10.33	-8.49	6.79
10.339	-8.49	6.79
10.348	-8.44	6.78
10.357	-8.49	6.7
10.365	-8.44	6.74
10.374	-8.41	6.63
10.383	-8.41	6.66
10.391	-8.44	6.6
10.4	-8.38	6.62
10.409	-8.25	6.5
10.417	-8.36	6.49
10.426	-8.33	6.41
10.435	-8.27	6.49
10.444	-8.36	6.36
10.452	-8.36	6.31
10.461	-8.3	6.28
10.47	-8.38	6.28
10.478	-8.36	6.28
10.487	-8.25	6.2
10.496	-8.38	6.15
10.504	-8.27	6.15
10.513	-8.19	6.13
10.522	-8.22	6.13
10.53	-8.22	6.07
10.539	-8.22	6.04
10.548	-8.19	6.04
10.557	-8.22	5.91
10.565	-8.11	5.91
10.574	-8.13	5.88
10.583	-8.22	5.89
10.591	-8.08	5.79
10.6	-8.22	5.81
10.609	-8.13	5.71
10.617	-8.13	5.73
10.626	-8.08	5.66
10.635	-8.11	5.63
10.644	-8.03	5.63
10.652	-8.03	5.6
10.661	-8.13	5.55
10.67	-8.03	5.56
10.678	-8.03	5.51
10.687	-8.11	5.56
10.696	-8.13	5.45
10.704	-8	5.47
10.713	-8.03	5.38
10.722	-7.94	5.4
10.73	-8.13	5.37
10.739	-7.97	5.3
10.748	-8.03	5.28
10.757	-7.92	5.28
10.765	-7.94	5.25
10.774	-7.92	5.2
10.783	-7.97	5.17
10.791	-7.97	5.15
10.8	-7.81	5.08
10.809	-7.81	5.12
10.817	-8.03	5.07
10.826	-7.89	5.03
10.835	-7.89	5.03
10.844	-7.81	5.05
10.852	-7.81	5.03
10.861	-7.89	4.93
10.87	-7.72	4.97
10.878	-7.7	4.95
10.887	-7.89	4.87
10.896	-7.81	4.87
10.904	-7.78	4.85
10.913	-7.72	4.77
10.922	-7.67	4.73
10.93	-7.81	4.72
10.939	-7.67	4.7
10.948	-7.86	4.65
10.957	-7.67	4.67
10.965	-7.75	4.65
10.974	-7.64	4.61
10.983	-7.62	4.61
10.991	-7.78	4.6
11	-7.56	4.6
11.009	-7.67	4.56
11.017	-7.54	4.53
11.026	-7.59	4.51
11.035	-7.56	4.5
11.044	-7.51	4.45
11.052	-7.51	4.45
11.061	-7.51	4.41
11.07	-7.51	4.45
11.078	-7.45	4.41
11.087	-7.45	4.43
11.096	-7.45	4.29
11.104	-7.54	4.34
11.113	-7.45	4.33
11.122	-7.43	4.28
11.13	-7.4	4.29
11.139	-7.43	4.19
11.148	-7.51	4.19
11.157	-7.45	4.17
11.165	-7.37	4.19
11.174	-7.37	4.14
11.183	-7.37	4.12
11.191	-7.29	4.17
11.2	-7.35	4.14
11.209	-7.51	4.07
11.217	-7.32	4.05
11.226	-7.35	4.02
11.235	-7.32	4.05
11.244	-7.35	4.05
11.252	-7.29	3.98
11.261	-7.27	4
11.27	-7.27	3.9
11.278	-7.21	3.9
11.287	-7.29	3.95
11.296	-7.32	3.88
11.304	-7.21	3.85
11.313	-7.35	3.83
11.322	-7.16	3.83
11.33	-7.29	3.78
11.339	-7.21	3.81
11.348	-7.16	3.71
11.357	-7.13	3.76
11.365	-7.16	3.76
11.374	-7.19	3.69
11.383	-7.13	3.73
11.391	-7.16	3.71
11.4	-7.13	3.67
11.409	-7.11	3.64
11.417	-7.13	3.66
11.426	-7.05	3.6
11.435	-7.08	3.55
11.444	-7	3.6
11.452	-7.08	3.59
11.461	-7.13	3.53
11.47	-7.05	3.6
11.478	-7.11	3.48
11.487	-7.11	3.46
11.496	-7.08	3.53
11.504	-6.95	3.48
11.513	-6.97	3.41
11.522	-6.95	3.43
11.53	-6.95	3.39
11.539	-6.97	3.43
11.548	-6.97	3.38
11.557	-6.95	3.39
11.565	-6.89	3.38
11.574	-7.03	3.38
11.583	-6.95	3.31
11.591	-6.92	3.32
11.6	-6.89	3.29
11.609	-6.87	3.29
11.617	-7	3.25
11.626	-6.92	3.22
11.635	-6.87	3.25
11.644	-6.92	3.25
11.652	-6.87	3.24
11.661	-6.84	3.25
11.67	-6.76	3.15
11.678	-6.81	3.17
11.687	-6.84	3.17
11.696	-6.89	3.17
11.704	-6.81	3.13
11.713	-6.76	3.1
11.722	-6.76	3.15
11.731	-6.76	3.11
11.739	-6.81	3.08
11.748	-6.79	3.08
11.757	-6.84	3.06
11.765	-6.81	3.03
11.774	-6.76	3.03
11.783	-6.76	3.04
11.791	-6.74	3.06
11.8	-6.63	3.03
11.809	-6.68	3.01
11.817	-6.68	2.96
11.826	-6.79	2.97
11.835	-6.66	2.92
11.844	-6.68	2.96
11.852	-6.66	2.94
11.861	-6.81	2.9
11.87	-6.63	2.88
11.878	-6.66	2.88
11.887	-6.55	2.85
11.896	-6.71	2.9
11.904	-6.71	2.85
11.913	-6.66	2.83
11.922	-6.71	2.81
11.931	-6.53	2.81
11.939	-6.63	2.87
11.948	-6.68	2.83
11.957	-6.6	2.8
11.965	-6.58	2.76
11.974	-6.71	2.76
11.983	-6.58	2.78
11.991	-6.53	2.74
12	-6.6	2.71
12.009	-6.53	2.76
12.017	-6.58	2.69
12.026	-6.47	2.76
12.035	-6.53	2.67
12.044	-6.53	2.74
12.052	-6.55	2.69
12.061	-6.58	2.69
12.07	-6.55	2.67
12.078	-6.53	2.69
12.087	-6.47	2.65
12.096	-6.47	2.63
12.104	-6.58	2.62
12.113	-6.58	2.62
12.122	-6.37	2.62
12.131	-6.45	2.63
12.139	-6.4	2.58
12.148	-6.42	2.62
12.157	-6.5	2.62
12.165	-6.53	2.53
12.174	-6.5	2.51
12.183	-6.42	2.53
12.191	-6.42	2.51
12.2	-6.37	2.47
12.209	-6.37	2.49
12.217	-6.4	2.47
12.226	-6.42	2.49
12.235	-6.37	2.51
12.244	-6.32	2.47
12.252	-6.37	2.49
12.261	-6.32	2.42
12.27	-6.29	2.46
12.278	-6.42	2.42
12.287	-6.34	2.42
12.296	-6.21	2.38
12.304	-6.34	2.4
12.313	-6.34	2.44
12.322	-6.29	2.33
12.331	-6.27	2.4
12.339	-6.37	2.35
12.348	-6.34	2.4
12.357	-6.27	2.38
12.365	-6.37	2.31
12.374	-6.34	2.37
12.383	-6.21	2.31
12.391	-6.27	2.28
12.4	-6.24	2.31
12.409	-6.21	2.31
12.417	-6.27	2.33
12.426	-6.19	2.28
12.435	-6.19	2.29
12.444	-6.19	2.31
12.452	-6.21	2.28
12.461	-6.27	2.26
12.47	-6.11	2.26
12.478	-6.24	2.26
12.487	-6.16	2.22
12.496	-6.24	2.24
12.504	-6.29	2.22
12.513	-6.16	2.15
12.522	-6.06	2.15
12.531	-6.16	2.2
12.539	-6.16	2.2
12.548	-6.11	2.15
12.557	-6.06	2.15
12.565	-6.06	2.19
12.574	-6.11	2.13
12.583	-6.03	2.15
12.591	-6.06	2.11
12.6	-6.03	2.09
12.609	-6.14	2.13
12.617	-6.03	2.06
12.626	-6.11	2.11
12.635	-6.01	2.11
12.644	-6.03	2.13
12.652	-6.14	2.09
12.661	-6.01	2.15
12.67	-5.96	2.09
12.678	-6.06	2.09
12.687	-5.96	2.06
12.696	-6.01	2.11
12.704	-5.98	2
12.713	-6.01	1.99
12.722	-5.98	2.02
12.731	-6.03	2
12.739	-5.96	1.99
12.748	-5.93	2.02
12.757	-5.93	2.02
12.765	-5.98	1.97
12.774	-5.9	1.99
12.783	-5.93	2
12.791	-5.96	2.04
12.8	-5.93	2
12.809	-5.85	1.99
12.817	-5.8	1.95
12.826	-5.96	1.99
12.835	-5.93	1.95
12.844	-5.83	1.89
12.852	-5.9	1.89
12.861	-5.93	1.89
12.87	-5.9	1.93
12.878	-5.85	1.97
12.887	-5.88	1.91
12.896	-5.9	1.86
12.904	-5.83	1.88
12.913	-5.83	1.89
12.922	-5.8	1.93
12.931	-5.85	1.88
12.939	-5.83	1.84
12.948	-5.78	1.89
12.957	-5.83	1.88
12.965	-5.9	1.82
12.974	-5.83	1.89
12.983	-5.8	1.84
12.991	-5.83	1.84
13	-5.8	1.82
13.009	-5.73	1.8
13.017	-5.78	1.84
13.026	-5.85	1.8
13.035	-5.67	1.82
13.044	-5.73	1.78
13.052	-5.7	1.82
13.061	-5.78	1.78
13.07	-5.62	1.78
13.078	-5.67	1.78
13.087	-5.62	1.73
13.096	-5.75	1.73
13.104	-5.67	1.71
13.113	-5.7	1.91
13.122	-5.67	1.77
13.131	-5.6	1.71
13.139	-5.6	1.82
13.148	-5.6	1.73
13.157	-5.62	1.71
13.165	-5.7	1.73
13.174	-5.62	1.67
13.183	-5.67	1.69
13.191	-5.62	1.67
13.2	-5.6	1.73
13.209	-5.55	1.67
13.217	-5.62	1.69
13.226	-5.55	1.67
13.235	-5.67	1.67
13.244	-5.57	1.64
13.252	-5.65	1.71
13.261	-5.52	1.66
13.27	-5.62	1.67
13.278	-5.55	1.69
13.287	-5.5	1.64
13.296	-5.6	1.64
13.304	-5.45	1.66
13.313	-5.5	1.64
13.322	-5.45	1.66
13.331	-5.52	1.64
13.339	-5.47	1.64
13.348	-5.45	1.62
13.357	-5.52	1.58
13.365	-5.52	1.56
13.374	-5.55	1.58
13.383	-5.5	1.64
13.391	-5.4	1.6
13.4	-5.42	1.56
13.409	-5.42	1.69
13.417	-5.42	1.55
13.426	-5.57	1.58
13.435	-5.47	1.58
13.444	-5.32	1.55
13.452	-5.4	1.58
13.461	-5.42	1.53
13.47	-5.37	1.6
13.478	-5.35	1.55
13.487	-5.35	1.53
13.496	-5.35	1.55
13.504	-5.35	1.55
13.513	-5.32	1.49
13.522	-5.3	1.55
13.531	-5.32	1.58
13.539	-5.35	1.55
13.548	-5.32	1.53
13.557	-5.32	1.49
13.565	-5.42	1.49
13.574	-5.32	1.49
13.583	-5.45	1.53
13.591	-5.27	1.47
13.6	-5.37	1.49
13.609	-5.27	1.53
13.617	-5.3	1.43
13.626	-5.27	1.49
13.635	-5.25	1.43
13.644	-5.22	1.49
13.652	-5.27	1.45
13.661	-5.3	1.47
13.67	-5.25	1.42
13.678	-5.2	1.43
13.687	-5.22	1.42
13.696	-5.3	1.53
13.704	-5.22	1.47
13.713	-5.25	1.42
13.722	-5.37	1.47
13.731	-5.27	1.4
13.739	-5.2	1.36
13.748	-5.17	1.56
13.757	-5.14	1.4
13.765	-5.25	1.45
13.774	-5.22	1.45
13.783	-5.14	1.4
13.791	-5.14	1.36
13.8	-5.25	1.38
13.844	-5.22	1.36
13.852	-5.12	1.38
13.861	-5.17	1.36
13.87	-5.14	1.38
13.878	-5.17	1.34
13.887	-5.22	1.34
13.896	-5.09	1.32
13.904	-5.09	1.34
13.913	-5.09	1.32
13.922	-5.14	1.38
13.931	-5.09	1.4
13.939	-5.12	1.34
13.948	-5.09	1.34
13.957	-5.05	1.29
13.965	-5.12	1.36
13.974	-5.07	1.38
13.983	-5.09	1.31
13.991	-5.12	1.29
14	-5.07	1.32
14.009	-5.14	1.31
14.017	-4.97	1.29
14.026	-5.02	1.29
14.035	-5.07	1.29
14.044	-5.07	1.29
14.052	-5.02	1.31
14.061	-5.09	1.34
14.07	-5.02	1.29
14.078	-5.02	1.31
14.087	-4.95	1.25
14.096	-5.07	1.27
14.104	-4.97	1.25
14.113	-4.95	1.27
14.122	-4.97	1.27
14.131	-5	1.25
14.139	-5	1.23
14.148	-4.92	1.23
14.157	-4.9	1.25
14.165	-5.07	1.21
14.174	-4.87	1.27
14.183	-4.9	1.32
14.191	-5.07	1.21
14.2	-4.9	1.25
14.209	-4.92	1.25
14.217	-5	1.23
14.226	-4.95	1.21
14.235	-4.92	1.21
14.244	-4.92	1.19
14.252	-4.95	1.17
14.261	-5	1.21
14.27	-4.9	1.23
14.278	-4.9	1.19
14.287	-4.9	1.17
14.296	-4.92	1.25
14.304	-4.82	1.19
14.313	-4.9	1.19
14.322	-4.85	1.23
14.331	-5	1.16
14.339	-4.87	1.21
14.348	-4.85	1.16
14.357	-4.82	1.19
14.365	-4.82	1.21
14.374	-4.87	1.16
14.383	-4.8	1.16
14.391	-4.8	1.17
14.4	-4.82	1.17
14.409	-4.87	1.19
14.417	-4.77	1.19
14.426	-4.8	1.17
14.435	-4.8	1.17
14.444	-4.85	1.19
14.452	-4.87	1.16
14.461	-4.85	1.16
14.47	-4.8	1.16
14.478	-4.92	1.1
14.487	-4.82	1.12
14.496	-4.8	1.14
14.504	-4.9	1.1
14.513	-4.82	1.17
14.522	-4.77	1.14
14.531	-4.7	1.14
14.539	-4.7	1.14
14.548	-4.82	1.17
14.557	-4.82	1.1
14.565	-4.8	1.1
14.574	-4.77	1.17
14.583	-4.75	1.06
14.591	-4.77	1.14
14.6	-4.75	1.08
14.609	-4.75	1.12
14.617	-4.75	1.14
14.626	-4.7	1.06
14.635	-4.65	1.14
14.644	-4.72	1.08
14.652	-4.7	1.1
14.661	-4.67	1.06
14.67	-4.72	1.14
14.678	-4.65	1.06
14.687	-4.67	1.14
14.696	-4.62	1.04
14.704	-4.6	1.06
14.713	-4.72	1.08
14.722	-4.65	1.08
14.731	-4.62	1.1
14.739	-4.67	1.06
14.748	-4.7	1.1
14.757	-4.65	1.06
14.765	-4.6	1.06
14.774	-4.6	1.08
14.783	-4.6	1.06
14.791	-4.55	1.06
14.8	-4.6	1.04
14.809	-4.62	1.04
14.817	-4.57	1.01
14.826	-4.62	1.1
14.835	-4.53	1.06
14.844	-4.65	1.03
14.852	-4.62	1.04
14.861	-4.62	1.01
14.87	-4.55	1.06
14.878	-4.57	1.01
14.887	-4.6	1.06
14.896	-4.53	0.99
14.904	-4.57	1.01
14.913	-4.53	1.04
14.922	-4.65	0.99
14.931	-4.57	0.99
14.939	-4.5	1.01
14.948	-4.5	0.99
14.957	-4.53	1.01
14.965	-4.6	1.04
14.974	-4.57	1.08
14.983	-4.53	1.03
14.991	-4.55	1.01
15	-4.45	0.99
15.009	-4.57	1.01
15.017	-4.45	1.03
15.026	-4.57	0.99
15.035	-4.53	0.99
15.044	-4.53	1.01
15.052	-4.5	0.97
15.061	-4.5	0.99
15.07	-4.4	0.99
15.078	-4.43	0.95
15.087	-4.5	1.01
15.096	-4.5	0.93
15.104	-4.55	0.99
15.113	-4.5	0.97
15.122	-4.45	0.99
15.131	-4.53	0.95
15.139	-4.55	0.97
15.148	-4.43	0.93
15.157	-4.4	1.01
15.165	-4.45	0.99
15.174	-4.43	0.95
15.183	-4.45	0.95
15.191	-4.45	0.93
15.2	-4.43	0.97
15.209	-4.5	0.97
15.217	-4.43	0.95
15.226	-4.43	0.95
15.235	-4.48	0.91
15.244	-4.43	0.93
15.252	-4.4	0.95
15.261	-4.45	0.97
15.27	-4.38	0.97
15.278	-4.38	0.91
15.287	-4.43	0.89
15.296	-4.35	0.95
15.304	-4.31	0.91
15.313	-4.4	0.91
15.322	-4.35	0.97
15.331	-4.33	0.93
15.339	-4.35	0.93
15.348	-4.43	0.93
15.357	-4.35	0.95
15.365	-4.43	0.88
15.374	-4.43	0.95
15.383	-4.45	0.91
15.391	-4.4	0.91
15.4	-4.38	0.97
15.409	-4.4	0.88
15.417	-4.33	0.93
15.426	-4.35	0.86
15.435	-4.31	0.91
15.444	-4.38	0.88
15.452	-4.4	0.88
15.461	-4.28	0.88
15.47	-4.33	0.89
15.478	-4.4	0.93
15.487	-4.26	0.86
15.496	-4.31	0.93
15.504	-4.35	0.89
15.513	-4.28	0.88
15.522	-4.33	0.84
15.531	-4.28	0.86
15.539	-4.33	0.84
15.548	-4.26	0.88
15.557	-4.31	0.88
15.565	-4.26	0.89
15.574	-4.23	0.86
15.583	-4.26	0.8
15.591	-4.23	0.84
15.6	-4.33	0.91
15.609	-4.18	0.86
15.617	-4.26	0.84
15.626	-4.23	0.88
15.635	-4.23	0.88
15.644	-4.28	0.84
15.652	-4.18	0.84
15.661	-4.21	0.82
15.67	-4.28	0.86
15.678	-4.21	0.95
15.687	-4.23	0.82
15.696	-4.21	0.89
15.704	-4.21	0.84
15.713	-4.23	0.91
15.722	-4.16	0.91
15.731	-4.16	0.82
15.739	-4.21	0.84
15.748	-4.14	0.84
15.757	-4.18	0.8
15.765	-4.16	0.8
15.774	-4.26	0.82
15.783	-4.21	0.84
15.791	-4.14	0.84
15.8	-4.14	0.82
15.809	-4.21	0.86
15.817	-4.18	0.82
15.826	-4.18	0.82
15.835	-4.14	0.82
15.844	-4.18	0.76
15.852	-4.23	0.84
15.861	-4.14	0.8
15.87	-4.16	0.8
15.878	-4.11	0.86
15.887	-4.21	0.86
15.896	-4.11	0.82
15.904	-4.11	0.8
15.913	-4.14	0.84
15.922	-4.16	0.82
15.931	-4.09	0.8
15.939	-4.09	0.8
15.948	-4.11	0.78
15.957	-4.14	0.84
15.965	-4.21	0.8
15.974	-4.11	0.78
15.983	-4.16	0.84
15.991	-4.11	0.76
16	-4.14	0.82
16.009	-4.06	0.78
16.017	-4.04	0.8
16.026	-4.06	0.78
16.035	-4.11	0.8
16.044	-4.04	0.82
16.052	-4.06	0.8
16.061	-4.04	0.78
16.07	-4.11	0.84
16.078	-3.99	0.74
16.087	-4.04	0.76
16.096	-3.99	0.78
16.104	-4.09	0.76
16.113	-4.01	0.8
16.122	-4.01	0.76
16.131	-4.01	0.76
16.139	-4.06	0.76
16.148	-4.09	0.74
16.157	-4.04	0.82
16.165	-4.01	0.8
16.174	-3.94	0.76
16.183	-4.06	0.78
16.191	-3.99	0.74
16.2	-3.97	0.74
16.209	-4.04	0.76
16.217	-4.01	0.76
16.226	-3.94	0.76
16.235	-3.99	0.76
16.244	-3.94	0.76
16.252	-4.04	0.74
16.261	-3.97	0.71
16.27	-3.99	0.74
16.278	-4.01	0.76
16.287	-3.92	0.74
16.296	-3.94	0.76
16.304	-4.04	0.72
16.313	-3.92	0.74
16.322	-4.01	0.72
16.331	-3.97	0.71
16.339	-3.94	0.71
16.348	-3.97	0.76
16.357	-3.92	0.71
16.365	-3.99	0.71
16.374	-3.94	0.74
16.383	-3.94	0.72
16.391	-3.97	0.74
16.4	-3.92	0.74
16.409	-3.89	0.74
16.417	-3.92	0.72
16.426	-3.87	0.74
16.435	-3.97	0.69
16.444	-3.89	0.69
16.452	-3.85	0.72
16.461	-3.89	0.72
16.47	-3.92	0.72
16.478	-3.85	0.71
16.487	-3.87	0.76
16.496	-3.85	0.71
16.504	-3.92	0.69
16.513	-3.87	0.71
16.522	-3.89	0.71
16.531	-3.89	0.71
16.539	-3.92	0.74
16.548	-3.89	0.69
16.557	-3.89	0.72
16.565	-3.87	0.71
16.574	-3.82	0.69
16.583	-3.85	0.69
16.591	-3.85	0.74
16.6	-3.82	0.71
16.609	-3.85	0.69
16.617	-3.82	0.74
16.626	-3.87	0.72
16.635	-3.77	0.74
16.644	-3.87	0.67
16.652	-3.85	0.71
16.661	-3.87	0.71
16.67	-3.87	0.71
16.678	-3.82	0.65
16.687	-3.92	0.72
16.696	-3.82	0.72
16.704	-3.82	0.69
16.713	-3.8	0.67
16.722	-3.77	0.71
16.731	-3.8	0.69
16.739	-3.82	0.69
16.748	-3.85	0.69
16.757	-3.75	0.71
16.765	-3.77	0.65
16.774	-3.85	0.69
16.783	-3.73	0.65
16.791	-3.7	0.65
16.8	-3.75	0.67
16.809	-3.8	0.69
16.817	-3.75	0.69
16.826	-3.7	0.72
16.835	-3.73	0.69
16.844	-3.73	0.65
16.852	-3.8	0.67
16.861	-3.77	0.65
16.87	-3.82	0.67
16.878	-3.77	0.67
16.887	-3.73	0.69
16.896	-3.7	0.72
16.904	-3.7	0.65
16.913	-3.75	0.67
16.922	-3.73	0.69
16.931	-3.73	0.65
16.939	-3.7	0.65
16.948	-3.68	0.63
16.957	-3.75	0.69
16.965	-3.7	0.65
16.974	-3.75	0.71
16.983	-3.82	0.69
16.991	-3.85	0.65
17	-3.75	0.65
17.009	-3.73	0.67
17.017	-3.7	0.67
17.026	-3.8	0.63
17.035	-3.68	0.67
17.044	-3.68	0.67
17.052	-3.68	0.69
17.061	-3.63	0.67
17.07	-3.68	0.63
17.078	-3.65	0.65
17.087	-3.63	0.67
17.096	-3.68	0.65
17.104	-3.75	0.69
17.113	-3.68	0.61
17.122	-3.65	0.67
17.131	-3.73	0.69
17.139	-3.65	0.61
17.148	-3.61	0.65
17.157	-3.63	0.67
17.165	-3.63	0.63
17.174	-3.63	0.71
17.183	-3.61	0.63
17.191	-3.63	0.61
17.2	-3.68	0.61
17.209	-3.58	0.71
17.217	-3.61	0.65
17.226	-3.56	0.59
17.235	-3.68	0.59
17.244	-3.61	0.61
17.252	-3.65	0.59
17.261	-3.58	0.61
17.27	-3.63	0.63
17.278	-3.61	0.63
17.287	-3.58	0.61
17.296	-3.53	0.61
17.304	-3.58	0.59
17.313	-3.53	0.63
17.322	-3.58	0.59
17.331	-3.56	0.61
17.339	-3.51	0.65
17.348	-3.58	0.61
17.357	-3.51	0.63
17.365	-3.51	0.57
17.374	-3.56	0.59
17.383	-3.49	0.59
17.391	-3.58	0.61
17.4	-3.51	0.57
17.409	-3.49	0.63
17.417	-3.46	0.61
17.426	-3.51	0.67
17.435	-3.46	0.61
17.444	-3.51	0.61
17.452	-3.49	0.61
17.461	-3.51	0.61
17.47	-3.46	0.59
17.478	-3.49	0.57
17.487	-3.42	0.61
17.496	-3.46	0.57
17.504	-3.56	0.63
17.513	-3.49	0.57
17.522	-3.46	0.61
17.531	-3.46	0.57
17.539	-3.49	0.59
17.548	-3.46	0.59
[truncated: 7,669 more rows]

## Sheet: Figure 2d
r (mm)	τ (Nm）
4.5 mm	0.11
7 mm	0.0975
9 mm	0.088

## Sheet: Figure 2e
r (mm)	ΔTad drop (K)	ΔTad jump (K)
4.5	-15.65	14.73
7	-9.97	11.91
9	-8.43	8.56

## Sheet: Figure 2f
coil-bending
Fsp (N/g)	ΔTad drop (K)	ΔTad jump (K)
41.6012	-15.65	14.73
23.2426	-9.97	11.91
15.5702	-6.71	6.58
tension
Fsp (N/g)	ΔTad drop (K)	ΔTad jump (K)
1248.51	-25.56	28.4
852.395	-14.28	14.16
794.054	-8.91	8.1

## Sheet: Figure 3c
n = 6; f = 0.286 Hz
ω (L/min)	ΔTc (K)
0.27	10.54
1.2	10.2
2.17	9.75
3.18	9.27
4.12	7.87
5.09	6.82
6.1	6.21
7.66	5.27
n = 6; f = 0.143 Hz
ω (L/min)	ΔTc (K)
0.32	9.6
1.2	9.38
1.95	9.08
3.17	8.25
4.11	6.87
5.09	6.45
6.2	5.31
7.7	3.89
n = 4; f = 0.143 Hz
ω (L/min)	ΔTc (K)
0.16	6.19
1.11	6.09
2.08	5.82
2.65	5.28
4.21	4.63
5.17	4.56
6.4	4.16
7.3	3.59

## Sheet: Figure 3d
ω = 2 L/min
n (-)	ΔTc (K)	SCP (W/g)
1	3.28	1.31964
2	4.34	0.87305
3	4.92	0.65982
4	5.82	0.61331
5	7.36	0.57446
6	9.08	0.59
ω = 5 L/min
n (-)	ΔTc (K)	SCP (W/g)
1	2	2.01164
2	3.12	1.56908
3	4.15	1.39139
4	4.56	1.1944
5	5.78	1.16273
6	6.45	1.06966

## Sheet: Figure 3e
f = 0.286 Hz
ω (L/min)	COP (-)
0.27	0.07747
1.2	0.33321
2.17	0.57598
3.18	0.8025
4.12	0.8827
5.09	0.94502
6.1	1.03124
7.66	1.09895
f = 0.143 Hz
ω (L/min)	COP (-)
0.32	0.16726
1.2	0.61285
1.95	0.96403
3.17	1.42391
4.11	1.53733
4.91	1.72429
6.2	1.79249
7.64	1.61813
f = 0.071 Hz
ω (L/min)	COP (-)
0.33	0.30293
1.33	1.0051
2.07	1.63646
3.11	2.0929
4.07	2.12733
5.08	2.01356
5.87	1.96874
7.7	1.74403
f = 0.048 Hz
ω (L/min)	COP (-)
0.48	0.58018
1.22	1.50452
1.97	1.94676
3.14	2.74394
4.15	2.50807
5.01	2.40589
6.3	2.20214
7.6	1.91172

## Sheet: Figure 4c
f = 0.286 Hz
ω (L/min)	ΔTc (K)
0.9	4.34
2.1	3.41
3.1	3.02
4.1	2.75
5.2	2.35
6	1.76
f = 0.048 Hz
ω (L/min)	ΔTc (K)
1	1.45
2.1	1.23
3.1	1.01
4.2	0.88
5.1	0.64
6.1	0.26

## Sheet: Figure 4d
f = 0.286 Hz
ω (L/min)	SCP (W/g)
0.9	0.79157
2.1	1.45121
3.1	1.89725
4.1	2.28493
5.2	2.47644
6	2.14003
f = 0.048 Hz
ω (L/min)	SCP (W/g)
1	0.29385
2.1	0.52346
3.1	0.63451
4.2	0.74901
5.1	0.66146
6.1	0.32141

[truncated: 3 more sheets: Figure 4e, Figure 5a, Figure 5b]
