# Supplementary material for: Continuous and efficient elastocaloric air cooling by coil-bending
Source: Nat Commun. 2023 Dec 2;14:7982. doi: 10.1038/s41467-023-43611-6 (PMC10693641; doi:10.1038/s41467-023-43611-6)
Supplement: Supplementary file 4 — Source Data [file 41467_2023_43611_MOESM4_ESM.zip › Source Data - Supplementary Information.xlsx]

## Sheet: Figure S3b
Experiment
r (mm)	ratio
10.6383	1.06383
7.87402	1.24409
6.60066	1.28713
5.52486	1.32597
4.65116	1.33953
Fitting
r (mm)	ratio
4.65116	1.36456
4.65716	1.36428
4.66315	1.364
4.66914	1.36372
4.67514	1.36344
4.68113	1.36316
4.68712	1.36288
4.69311	1.3626
4.69911	1.36232
4.7051	1.36204
4.71109	1.36176
4.71709	1.36148
4.72308	1.3612
4.72907	1.36092
4.73507	1.36064
4.74106	1.36036
4.74705	1.36008
4.75305	1.3598
4.75904	1.35952
4.76503	1.35924
4.77103	1.35896
4.77702	1.35868
4.78301	1.3584
4.789	1.35812
4.795	1.35784
4.80099	1.35756
4.80698	1.35728
4.81298	1.357
4.81897	1.35672
4.82496	1.35644
4.83096	1.35616
4.83695	1.35588
4.84294	1.3556
4.84894	1.35532
4.85493	1.35504
4.86092	1.35476
4.86692	1.35448
4.87291	1.3542
4.8789	1.35392
4.88489	1.35364
4.89089	1.35336
4.89688	1.35308
4.90287	1.3528
4.90887	1.35252
4.91486	1.35224
4.92085	1.35196
4.92685	1.35168
4.93284	1.3514
4.93883	1.35112
4.94483	1.35084
4.95082	1.35056
4.95681	1.35028
4.96281	1.35
4.9688	1.34972
4.97479	1.34944
4.98078	1.34916
4.98678	1.34888
4.99277	1.3486
4.99876	1.34832
5.00476	1.34804
5.01075	1.34776
5.01674	1.34748
5.02274	1.3472
5.02873	1.34692
5.03472	1.34664
5.04072	1.34636
5.04671	1.34608
5.0527	1.3458
5.0587	1.34552
5.06469	1.34524
5.07068	1.34496
5.07667	1.34468
5.08267	1.3444
5.08866	1.34412
5.09465	1.34384
5.10065	1.34356
5.10664	1.34328
5.11263	1.343
5.11863	1.34272
5.12462	1.34244
5.13061	1.34216
5.13661	1.34188
5.1426	1.3416
5.14859	1.34132
5.15459	1.34104
5.16058	1.34076
5.16657	1.34048
5.17256	1.3402
5.17856	1.33992
5.18455	1.33964
5.19054	1.33936
5.19654	1.33908
5.20253	1.3388
5.20852	1.33852
5.21452	1.33824
5.22051	1.33796
5.2265	1.33768
5.2325	1.3374
5.23849	1.33712
5.24448	1.33684
5.25048	1.33656
5.25647	1.33628
5.26246	1.336
5.26845	1.33572
5.27445	1.33544
5.28044	1.33516
5.28643	1.33488
5.29243	1.3346
5.29842	1.33432
5.30441	1.33404
5.31041	1.33376
5.3164	1.33348
5.32239	1.3332
5.32839	1.33292
5.33438	1.33264
5.34037	1.33236
5.34637	1.33208
5.35236	1.3318
5.35835	1.33152
5.36435	1.33124
5.37034	1.33096
5.37633	1.33068
5.38232	1.3304
5.38832	1.33012
5.39431	1.32984
5.4003	1.32956
5.4063	1.32928
5.41229	1.329
5.41828	1.32872
5.42428	1.32844
5.43027	1.32816
5.43626	1.32788
5.44226	1.3276
5.44825	1.32732
5.45424	1.32704
5.46024	1.32676
5.46623	1.32648
5.47222	1.3262
5.47821	1.32592
5.48421	1.32564
5.4902	1.32536
5.49619	1.32508
5.50219	1.3248
5.50818	1.32452
5.51417	1.32424
5.52017	1.32396
5.52616	1.32368
5.53215	1.32339
5.53815	1.32311
5.54414	1.32283
5.55013	1.32255
5.55613	1.32227
5.56212	1.32199
5.56811	1.32171
5.5741	1.32143
5.5801	1.32115
5.58609	1.32087
5.59208	1.32059
5.59808	1.32031
5.60407	1.32003
5.61006	1.31975
5.61606	1.31947
5.62205	1.31919
5.62804	1.31891
5.63404	1.31863
5.64003	1.31835
5.64602	1.31807
5.65202	1.31779
5.65801	1.31751
5.664	1.31723
5.66999	1.31695
5.67599	1.31667
5.68198	1.31639
5.68797	1.31611
5.69397	1.31583
5.69996	1.31555
5.70595	1.31527
5.71195	1.31499
5.71794	1.31471
5.72393	1.31443
5.72993	1.31415
5.73592	1.31387
5.74191	1.31359
5.74791	1.31331
5.7539	1.31303
5.75989	1.31275
5.76588	1.31247
5.77188	1.31219
5.77787	1.31191
5.78386	1.31163
5.78986	1.31135
5.79585	1.31107
5.80184	1.31079
5.80784	1.31051
5.81383	1.31023
5.81982	1.30995
5.82582	1.30967
5.83181	1.30939
5.8378	1.30911
5.8438	1.30883
5.84979	1.30855
5.85578	1.30827
5.86177	1.30799
5.86777	1.30771
5.87376	1.30743
5.87975	1.30715
5.88575	1.30687
5.89174	1.30659
5.89773	1.30631
5.90373	1.30603
5.90972	1.30575
5.91571	1.30547
5.92171	1.30519
5.9277	1.30491
5.93369	1.30463
5.93969	1.30435
5.94568	1.30407
5.95167	1.30379
5.95766	1.30351
5.96366	1.30323
5.96965	1.30295
5.97564	1.30267
5.98164	1.30239
5.98763	1.30211
5.99362	1.30183
5.99962	1.30155
6.00561	1.30127
6.0116	1.30099
6.0176	1.30071
6.02359	1.30043
6.02958	1.30015
6.03558	1.29987
6.04157	1.29959
6.04756	1.29931
6.05355	1.29903
6.05955	1.29875
6.06554	1.29847
6.07153	1.29819
6.07753	1.29791
6.08352	1.29763
6.08951	1.29735
6.09551	1.29707
6.1015	1.29679
6.10749	1.29651
6.11349	1.29623
6.11948	1.29595
6.12547	1.29567
6.13147	1.29539
6.13746	1.29511
6.14345	1.29483
6.14944	1.29455
6.15544	1.29427
6.16143	1.29399
6.16742	1.29371
6.17342	1.29343
6.17941	1.29315
6.1854	1.29287
6.1914	1.29259
6.19739	1.29231
6.20338	1.29203
6.20938	1.29175
6.21537	1.29147
6.22136	1.29119
6.22736	1.29091
6.23335	1.29063
6.23934	1.29035
6.24533	1.29007
6.25133	1.28979
6.25732	1.28951
6.26331	1.28923
6.26931	1.28895
6.2753	1.28867
6.28129	1.28839
6.28729	1.28811
6.29328	1.28783
6.29927	1.28755
6.30527	1.28727
6.31126	1.28699
6.31725	1.28671
6.32325	1.28643
6.32924	1.28615
6.33523	1.28587
6.34122	1.28559
6.34722	1.28531
6.35321	1.28503
6.3592	1.28475
6.3652	1.28447
6.37119	1.28419
6.37718	1.28391
6.38318	1.28363
6.38917	1.28335
6.39516	1.28307
6.40116	1.28279
6.40715	1.28251
6.41314	1.28223
6.41914	1.28195
6.42513	1.28167
6.43112	1.28139
6.43711	1.28111
6.44311	1.28083
6.4491	1.28055
6.45509	1.28027
6.46109	1.27999
6.46708	1.27971
6.47307	1.27943
6.47907	1.27915
6.48506	1.27887
6.49105	1.27859
6.49705	1.27831
6.50304	1.27803
6.50903	1.27775
6.51503	1.27747
6.52102	1.27719
6.52701	1.27691
6.53301	1.27663
6.539	1.27635
6.54499	1.27607
6.55098	1.27579
6.55698	1.27551
6.56297	1.27523
6.56896	1.27495
6.57496	1.27467
6.58095	1.27439
6.58694	1.27411
6.59294	1.27383
6.59893	1.27355
6.60492	1.27327
6.61092	1.27299
6.61691	1.27271
6.6229	1.27243
6.6289	1.27215
6.63489	1.27187
6.64088	1.27159
6.64687	1.27131
6.65287	1.27103
6.65886	1.27075
6.66485	1.27047
6.67085	1.27019
6.67684	1.26991
6.68283	1.26963
6.68883	1.26935
6.69482	1.26907
6.70081	1.26879
6.70681	1.26851
6.7128	1.26823
6.71879	1.26795
6.72479	1.26767
6.73078	1.26739
6.73677	1.26711
6.74276	1.26683
6.74876	1.26655
6.75475	1.26627
6.76074	1.26599
6.76674	1.26571
6.77273	1.26543
6.77872	1.26515
6.78472	1.26487
6.79071	1.26459
6.7967	1.26431
6.8027	1.26403
6.80869	1.26375
6.81468	1.26347
6.82068	1.26319
6.82667	1.26291
6.83266	1.26263
6.83865	1.26235
6.84465	1.26207
6.85064	1.26179
6.85663	1.26151
6.86263	1.26123
6.86862	1.26095
6.87461	1.26067
6.88061	1.26039
6.8866	1.26011
6.89259	1.25983
6.89859	1.25955
6.90458	1.25927
6.91057	1.25899
6.91657	1.25871
6.92256	1.25843
6.92855	1.25815
6.93454	1.25787
6.94054	1.25759
6.94653	1.25731
6.95252	1.25703
6.95852	1.25675
6.96451	1.25647
6.9705	1.25619
6.9765	1.25591
6.98249	1.25563
6.98848	1.25535
6.99448	1.25507
7.00047	1.25479
7.00646	1.25451
7.01246	1.25423
7.01845	1.25395
7.02444	1.25367
7.03043	1.25339
7.03643	1.25311
7.04242	1.25283
7.04841	1.25255
7.05441	1.25227
7.0604	1.25199
7.06639	1.25171
7.07239	1.25143
7.07838	1.25115
7.08437	1.25087
7.09037	1.25059
7.09636	1.25031
7.10235	1.25003
7.10835	1.24975
7.11434	1.24947
7.12033	1.24919
7.12632	1.24891
7.13232	1.24863
7.13831	1.24835
7.1443	1.24807
7.1503	1.24779
7.15629	1.24751
7.16228	1.24723
7.16828	1.24695
7.17427	1.24667
7.18026	1.24639
7.18626	1.24611
7.19225	1.24583
7.19824	1.24555
7.20424	1.24527
7.21023	1.24499
7.21622	1.24471
7.22221	1.24443
7.22821	1.24415
7.2342	1.24387
7.24019	1.24359
7.24619	1.24331
7.25218	1.24303
7.25817	1.24275
7.26417	1.24247
7.27016	1.24219
7.27615	1.24191
7.28215	1.24163
7.28814	1.24135
7.29413	1.24107
7.30013	1.24079
7.30612	1.24051
7.31211	1.24023
7.3181	1.23995
7.3241	1.23967
7.33009	1.23939
7.33608	1.23911
7.34208	1.23883
7.34807	1.23855
7.35406	1.23827
7.36006	1.23799
7.36605	1.23771
7.37204	1.23743
7.37804	1.23715
7.38403	1.23687
7.39002	1.23659
7.39602	1.23631
7.40201	1.23603
7.408	1.23575
7.41399	1.23547
7.41999	1.23519
7.42598	1.23491
7.43197	1.23463
7.43797	1.23435
7.44396	1.23407
7.44995	1.23379
7.45595	1.23351
7.46194	1.23323
7.46793	1.23295
7.47393	1.23267
7.47992	1.23239
7.48591	1.23211
7.49191	1.23183
7.4979	1.23155
7.50389	1.23127
7.50988	1.23099
7.51588	1.23071
7.52187	1.23043
7.52786	1.23015
7.53386	1.22987
7.53985	1.22959
7.54584	1.22931
7.55184	1.22903
7.55783	1.22875
7.56382	1.22847
7.56982	1.22819
7.57581	1.22791
7.5818	1.22763
7.5878	1.22735
7.59379	1.22707
7.59978	1.22679
7.60577	1.22651
7.61177	1.22623
7.61776	1.22595
7.62375	1.22567
7.62975	1.22539
7.63574	1.22511
7.64173	1.22483
7.64773	1.22455
7.65372	1.22427
7.65971	1.22399
7.66571	1.22371
7.6717	1.22343
7.67769	1.22315
7.68369	1.22287
7.68968	1.22259
7.69567	1.22231
7.70167	1.22203
7.70766	1.22175
7.71365	1.22147
7.71964	1.22119
7.72564	1.22091
7.73163	1.22063
7.73762	1.22035
7.74362	1.22007
7.74961	1.21979
7.7556	1.21951
7.7616	1.21923
7.76759	1.21895
7.77358	1.21867
7.77958	1.21839
7.78557	1.21811
7.79156	1.21783
7.79756	1.21755
7.80355	1.21727
7.80954	1.21699
7.81553	1.21671
7.82153	1.21643
7.82752	1.21615
7.83351	1.21587
7.83951	1.21559
7.8455	1.21531
7.85149	1.21503
7.85749	1.21475
7.86348	1.21447
7.86947	1.21419
7.87547	1.21391
7.88146	1.21363
7.88745	1.21335
7.89345	1.21307
7.89944	1.21279
7.90543	1.21251
7.91142	1.21223
7.91742	1.21195
7.92341	1.21167
7.9294	1.21139
7.9354	1.21111
7.94139	1.21083
7.94738	1.21055
7.95338	1.21027
7.95937	1.20999
7.96536	1.20971
7.97136	1.20943
7.97735	1.20915
7.98334	1.20887
7.98934	1.20859
7.99533	1.20831
8.00132	1.20803
8.00731	1.20775
8.01331	1.20747
8.0193	1.20719
8.02529	1.20691
8.03129	1.20663
8.03728	1.20635
8.04327	1.20607
8.04927	1.20579
8.05526	1.20551
8.06125	1.20523
8.06725	1.20495
8.07324	1.20467
8.07923	1.20439
8.08523	1.20411
8.09122	1.20383
8.09721	1.20355
8.1032	1.20327
8.1092	1.20299
8.11519	1.20271
8.12118	1.20243
8.12718	1.20215
8.13317	1.20187
8.13916	1.20159
8.14516	1.20131
8.15115	1.20103
8.15714	1.20075
8.16314	1.20047
8.16913	1.20019
8.17512	1.19991
8.18112	1.19963
8.18711	1.19935
8.1931	1.19907
8.19909	1.19879
8.20509	1.19851
8.21108	1.19823
8.21707	1.19795
8.22307	1.19767
8.22906	1.19739
8.23505	1.19711
8.24105	1.19683
8.24704	1.19655
8.25303	1.19627
8.25903	1.19599
8.26502	1.19571
8.27101	1.19543
8.27701	1.19515
8.283	1.19486
8.28899	1.19458
8.29498	1.1943
8.30098	1.19402
8.30697	1.19374
8.31296	1.19346
8.31896	1.19318
8.32495	1.1929
8.33094	1.19262
8.33694	1.19234
8.34293	1.19206
8.34892	1.19178
8.35492	1.1915
8.36091	1.19122
8.3669	1.19094
8.3729	1.19066
8.37889	1.19038
8.38488	1.1901
8.39087	1.18982
8.39687	1.18954
8.40286	1.18926
8.40885	1.18898
8.41485	1.1887
8.42084	1.18842
8.42683	1.18814
8.43283	1.18786
8.43882	1.18758
8.44481	1.1873
8.45081	1.18702
8.4568	1.18674
8.46279	1.18646
8.46879	1.18618
8.47478	1.1859
8.48077	1.18562
8.48676	1.18534
8.49276	1.18506
8.49875	1.18478
8.50474	1.1845
8.51074	1.18422
8.51673	1.18394
8.52272	1.18366
8.52872	1.18338
8.53471	1.1831
8.5407	1.18282
8.5467	1.18254
8.55269	1.18226
8.55868	1.18198
8.56468	1.1817
8.57067	1.18142
8.57666	1.18114
8.58265	1.18086
8.58865	1.18058
8.59464	1.1803
8.60063	1.18002
8.60663	1.17974
8.61262	1.17946
8.61861	1.17918
8.62461	1.1789
8.6306	1.17862
8.63659	1.17834
8.64259	1.17806
8.64858	1.17778
8.65457	1.1775
8.66057	1.17722
8.66656	1.17694
8.67255	1.17666
8.67854	1.17638
8.68454	1.1761
8.69053	1.17582
8.69652	1.17554
8.70252	1.17526
8.70851	1.17498
8.7145	1.1747
8.7205	1.17442
8.72649	1.17414
8.73248	1.17386
8.73848	1.17358
8.74447	1.1733
8.75046	1.17302
8.75646	1.17274
8.76245	1.17246
8.76844	1.17218
8.77443	1.1719
8.78043	1.17162
8.78642	1.17134
8.79241	1.17106
8.79841	1.17078
8.8044	1.1705
8.81039	1.17022
8.81639	1.16994
8.82238	1.16966
8.82837	1.16938
8.83437	1.1691
8.84036	1.16882
8.84635	1.16854
8.85235	1.16826
8.85834	1.16798
8.86433	1.1677
8.87033	1.16742
8.87632	1.16714
8.88231	1.16686
8.8883	1.16658
8.8943	1.1663
8.90029	1.16602
8.90628	1.16574
8.91228	1.16546
8.91827	1.16518
8.92426	1.1649
8.93026	1.16462
8.93625	1.16434
8.94224	1.16406
8.94824	1.16378
8.95423	1.1635
8.96022	1.16322
8.96622	1.16294
8.97221	1.16266
8.9782	1.16238
8.98419	1.1621
8.99019	1.16182
8.99618	1.16154
9.00217	1.16126
9.00817	1.16098
9.01416	1.1607
9.02015	1.16042
9.02615	1.16014
9.03214	1.15986
9.03813	1.15958
9.04413	1.1593
9.05012	1.15902
9.05611	1.15874
9.06211	1.15846
9.0681	1.15818
9.07409	1.1579
9.08008	1.15762
9.08608	1.15734
9.09207	1.15706
9.09806	1.15678
9.10406	1.1565
9.11005	1.15622
9.11604	1.15594
9.12204	1.15566
9.12803	1.15538
9.13402	1.1551
9.14002	1.15482
9.14601	1.15454
9.152	1.15426
9.158	1.15398
9.16399	1.1537
9.16998	1.15342
9.17597	1.15314
9.18197	1.15286
9.18796	1.15258
9.19395	1.1523
9.19995	1.15202
9.20594	1.15174
9.21193	1.15146
9.21793	1.15118
9.22392	1.1509
9.22991	1.15062
9.23591	1.15034
9.2419	1.15006
9.24789	1.14978
9.25389	1.1495
9.25988	1.14922
9.26587	1.14894
9.27186	1.14866
9.27786	1.14838
9.28385	1.1481
9.28984	1.14782
9.29584	1.14754
9.30183	1.14726
9.30782	1.14698
9.31382	1.1467
9.31981	1.14642
9.3258	1.14614
9.3318	1.14586
9.33779	1.14558
9.34378	1.1453
9.34978	1.14502
9.35577	1.14474
9.36176	1.14446
9.36775	1.14418
9.37375	1.1439
9.37974	1.14362
9.38573	1.14334
9.39173	1.14306
9.39772	1.14278
9.40371	1.1425
9.40971	1.14222
9.4157	1.14194
9.42169	1.14166
9.42769	1.14138
9.43368	1.1411
9.43967	1.14082
9.44567	1.14054
9.45166	1.14026
9.45765	1.13998
9.46364	1.1397
9.46964	1.13942
9.47563	1.13914
9.48162	1.13886
9.48762	1.13858
9.49361	1.1383
9.4996	1.13802
9.5056	1.13774
9.51159	1.13746
9.51758	1.13718
9.52358	1.1369
9.52957	1.13662
9.53556	1.13634
9.54156	1.13606
9.54755	1.13578
9.55354	1.1355
9.55953	1.13522
9.56553	1.13494
9.57152	1.13466
9.57751	1.13438
9.58351	1.1341
9.5895	1.13382
9.59549	1.13354
9.60149	1.13326
9.60748	1.13298
9.61347	1.1327
9.61947	1.13242
9.62546	1.13214
9.63145	1.13186
9.63745	1.13158
9.64344	1.1313
9.64943	1.13102
9.65542	1.13074
9.66142	1.13046
9.66741	1.13018
9.6734	1.1299
9.6794	1.12962
9.68539	1.12934
9.69138	1.12906
9.69738	1.12878
9.70337	1.1285
9.70936	1.12822
9.71536	1.12794
9.72135	1.12766
9.72734	1.12738
9.73334	1.1271
9.73933	1.12682
9.74532	1.12654
9.75131	1.12626
9.75731	1.12598
9.7633	1.1257
9.76929	1.12542
9.77529	1.12514
9.78128	1.12486
9.78727	1.12458
9.79327	1.1243
9.79926	1.12402
9.80525	1.12374
9.81125	1.12346
9.81724	1.12318
9.82323	1.1229
9.82923	1.12262
9.83522	1.12234
9.84121	1.12206
9.8472	1.12178
9.8532	1.1215
9.85919	1.12122
9.86518	1.12094
9.87118	1.12066
9.87717	1.12038
9.88316	1.1201
9.88916	1.11982
9.89515	1.11954
9.90114	1.11926
9.90714	1.11898
9.91313	1.1187
9.91912	1.11842
9.92512	1.11814
9.93111	1.11786
9.9371	1.11758
9.94309	1.1173
9.94909	1.11702
9.95508	1.11674
9.96107	1.11646
9.96707	1.11618
9.97306	1.1159
9.97905	1.11562
9.98505	1.11534
9.99104	1.11506
9.99703	1.11478
10.003	1.1145
10.009	1.11422
10.015	1.11394
10.021	1.11366
10.027	1.11338
10.033	1.1131
10.039	1.11282
10.045	1.11254
10.051	1.11226
10.057	1.11198
10.063	1.1117
10.0689	1.11142
10.0749	1.11114
10.0809	1.11086
10.0869	1.11058
10.0929	1.1103
10.0989	1.11002
10.1049	1.10974
10.1109	1.10946
10.1169	1.10918
10.1229	1.1089
10.1289	1.10862
10.1349	1.10834
10.1409	1.10806
10.1469	1.10778
10.1529	1.1075
10.1588	1.10722
10.1648	1.10694
10.1708	1.10666
10.1768	1.10638
10.1828	1.1061
10.1888	1.10582
10.1948	1.10554
10.2008	1.10526
10.2068	1.10498
10.2128	1.1047
10.2188	1.10442
10.2248	1.10414
10.2308	1.10386
10.2368	1.10358
10.2427	1.1033
10.2487	1.10302
10.2547	1.10274
10.2607	1.10246
10.2667	1.10218
10.2727	1.1019
10.2787	1.10162
10.2847	1.10134
10.2907	1.10106
10.2967	1.10078
10.3027	1.1005
10.3087	1.10022
10.3147	1.09994
10.3207	1.09966
10.3267	1.09938
10.3326	1.0991
10.3386	1.09882
10.3446	1.09854
10.3506	1.09826
10.3566	1.09798
10.3626	1.0977
10.3686	1.09742
10.3746	1.09714
10.3806	1.09686
10.3866	1.09658
10.3926	1.0963
10.3986	1.09602
10.4046	1.09574
10.4106	1.09546
10.4166	1.09518
10.4225	1.0949
10.4285	1.09462
10.4345	1.09434
10.4405	1.09406
10.4465	1.09378
10.4525	1.0935
10.4585	1.09322
10.4645	1.09294
10.4705	1.09266
10.4765	1.09238
10.4825	1.0921
10.4885	1.09182
10.4945	1.09154
10.5005	1.09126
10.5064	1.09098
10.5124	1.0907
10.5184	1.09042
10.5244	1.09014
10.5304	1.08986
10.5364	1.08958
10.5424	1.0893
10.5484	1.08902
10.5544	1.08874
10.5604	1.08846
10.5664	1.08818
10.5724	1.0879
10.5784	1.08762
10.5844	1.08734
10.5904	1.08706
10.5963	1.08678
10.6023	1.0865
10.6083	1.08622
10.6143	1.08594
10.6203	1.08566
10.6263	1.08538
10.6323	1.0851
10.6383	1.08482

## Sheet: Figure S8a
t (s)	ΔT (K)
0	0.13995
0.05	0.05835
0.1	0.11848
0.15	0.04424
0.2	0.14341
0.25	0.04363
0.3	0.14081
0.35	0.03732
0.4	0.14298
0.45	0.06713
0.5	0.10517
0.55	0.03725
0.6	0.10513
0.65	0.01608
0.7	0.08881
0.75	0.00318
0.8	0.09776
0.85	0.00982
0.9	0.11378
0.95	0.04385
1	0.08767
1.05	0.01557
1.1	0.07602
1.15	0.00111
1.2	0.0843
1.25	-0.00677
1.3	0.07875
1.35	0.01254
1.4	0.08227
1.45	0.000940393
1.5	0.0612
1.55	-0.01118
1.6	0.04655
1.65	-0.01069
1.7	0.065
1.75	-0.01605
1.8	0.07834
1.85	0.00823
1.9	0.02603
1.95	0.00681
2	0.06143
2.05	-0.02062
2.1	0.0253
2.15	-0.01903
2.2	0.04514
2.25	-0.01157
2.3	0.01055
2.35	0.00654
2.4	0.02591
2.45	-0.03704
2.5	0.01976
2.55	-0.02401
2.6	0.01537
2.65	-0.04446
2.7	0.02555
2.75	-0.02789
2.8	0.0023
2.85	-0.02422
2.9	-0.00379
2.95	-0.04212
3	0.01075
3.05	-0.03818
3.1	-2.26023e-06
3.15	-0.03815
3.2	-0.00788
3.25	-0.04374
3.3	-0.01523
3.35	-0.06322
3.4	-0.03152
3.45	-0.04067
3.5	-0.00962
3.55	-0.05104
3.6	-0.01986
3.65	-0.07417
3.7	-0.01818
3.75	-0.056
3.8	-0.04001
3.85	-0.13005
3.9	-0.16326
3.95	-0.3065
4	-0.40597
4.05	-0.61506
4.1	-0.87576
4.15	-1.53104
4.2	-2.15887
4.25	-2.78331
4.3	-3.33823
4.35	-3.74537
4.4	-4.01236
4.45	-4.18719
4.5	-4.34478
4.55	-4.47172
4.6	-4.53906
4.65	-4.66243
4.7	-4.71734
4.75	-4.79508
4.8	-4.81087
4.85	-4.90222
4.9	-4.9308
4.95	-5.01923
5	-5.01203
5.05	-5.1108
5.1	-5.20514
5.15	-5.26756
5.2	-5.28339
5.25	-5.29658
5.3	-5.28062
5.35	-5.30508
5.4	-5.24961
5.45	-5.24032
5.5	-5.18553
5.55	-5.18707
5.6	-5.1248
5.65	-5.09965
5.7	-5.08075
5.75	-5.00539
5.8	-4.85388
5.85	-4.65536
5.9	-4.43225
5.95	-4.27038
6	-4.11814
6.05	-4.06313
6.1	-3.98963
6.15	-3.86351
6.2	-3.77133
6.25	-3.67375
6.3	-3.55061
6.35	-3.48401
6.4	-3.36676
6.45	-3.38051
6.5	-3.17228
6.55	-2.9902
6.6	-2.79995
6.65	-2.52508
6.7	-2.29906
6.75	-2.15201
6.8	-2.11406
6.85	-2.16635
6.9	-2.31984
6.95	-2.41015
7	-2.54308
7.05	-2.61227
7.1	-2.70491
7.15	-2.71523
7.2	-2.74233
7.25	-2.77539
7.3	-2.76391
7.35	-2.8036
7.4	-2.81053
7.45	-2.80463
7.5	-2.76255
7.55	-2.65815
7.6	-2.50918
7.65	-2.31977
7.7	-2.17371
7.75	-2.04948
7.8	-2.17282
7.85	-2.42384
7.9	-2.69951
7.95	-3.07173
8	-3.51972
8.05	-3.93672
8.1	-4.13599
8.15	-4.32023
8.2	-4.50352
8.25	-4.61328
8.3	-4.778
8.35	-4.86704
8.4	-4.98542
8.45	-5.05529
8.5	-5.17109
8.55	-5.20265
8.6	-5.28835
8.65	-5.30422
8.7	-5.40035
8.75	-5.4356
8.8	-5.5362
8.85	-5.53483
8.9	-5.57794
8.95	-5.56012
9	-5.56734
9.05	-5.52784
9.1	-5.53806
9.15	-5.49561
9.2	-5.45963
9.25	-5.44329
9.3	-5.41336
9.35	-5.34132
9.4	-5.35206
9.45	-5.23644
9.5	-5.1164
9.55	-4.88978
9.6	-4.72955
9.65	-4.50805
9.7	-4.43304
9.75	-4.32883
9.8	-4.24152
9.85	-4.14968
9.9	-4.06562
9.95	-3.97533
10	-3.90198
10.05	-3.72683
10.1	-3.66906
10.15	-3.48788
10.2	-3.36969
10.25	-3.08887
10.3	-2.94312
10.35	-2.72076
10.4	-2.59176
10.45	-2.4538
10.5	-2.55493
10.55	-2.62138
10.6	-2.85045
10.65	-3.00525
10.7	-3.187
10.75	-3.25979
10.8	-3.36899
10.85	-3.37789
10.9	-3.45687
10.95	-3.4559
11	-3.5183
11.05	-3.48525
11.1	-3.55084
11.15	-3.47465
11.2	-3.45796
11.25	-3.28604
11.3	-3.08201
11.35	-2.83487
11.4	-2.74076
11.45	-2.55374
11.5	-2.773
11.55	-2.92556
11.6	-3.20143
11.65	-3.50139
11.7	-3.99002
11.75	-4.21689
11.8	-4.50601
11.85	-4.61546
11.9	-4.79983
11.95	-4.89416
12	-5.05218
12.05	-5.13453
12.1	-5.24514
12.15	-5.28372
12.2	-5.43581
12.25	-5.42124
12.3	-5.50581
12.35	-5.54078
12.4	-5.6321
12.45	-5.65404
12.5	-5.78687
12.55	-5.73459
12.6	-5.79794
12.65	-5.73809
12.7	-5.79457
12.75	-5.69584
12.8	-5.75053
12.85	-5.66008
12.9	-5.69948
12.95	-5.60957
13	-5.6129
13.05	-5.52756
13.1	-5.5634
13.15	-5.41407
13.2	-5.30924
13.25	-5.09355
13.3	-4.98109
13.35	-4.79606
13.4	-4.73001
13.45	-4.55279
13.5	-4.52555
13.55	-4.37775
13.6	-4.35223
13.65	-4.17455
13.7	-4.17802
13.75	-4.02715
13.8	-3.99546
13.85	-3.74665
13.9	-3.61025
13.95	-3.38268
14	-3.30682
14.05	-3.00439
14.1	-2.91271
14.15	-2.77139
14.2	-2.9059
14.25	-3.01769
14.3	-3.2974
14.35	-3.37027
14.4	-3.5609
14.45	-3.58062
14.5	-3.72093
14.55	-3.68184
14.6	-3.82117
14.65	-3.77384
14.7	-3.85408
14.75	-3.79562
14.8	-3.89047
14.85	-3.80437
14.9	-3.76711
14.95	-3.50847
15	-3.38183
15.05	-3.10117
15.1	-3.00378
15.15	-2.87315
15.2	-3.19816
15.25	-3.35749
15.3	-3.57941
15.35	-3.91655
15.4	-4.31623
15.45	-4.51019
15.5	-4.79012
15.55	-4.84099
15.6	-5.07641
15.65	-5.12687
15.7	-5.316
15.75	-5.33077
15.8	-5.50447
15.85	-5.48352
15.9	-5.61636
15.95	-5.59436
16	-5.73603
16.05	-5.71314
16.1	-5.81141
16.15	-5.82982
16.2	-5.9247
16.25	-5.85899
16.3	-5.93449
16.35	-5.84637
16.4	-5.92566
16.45	-5.84521
16.5	-5.91016
16.55	-5.80908
16.6	-5.86456
16.65	-5.76423
16.7	-5.81285
16.75	-5.68234
16.8	-5.70412
16.85	-5.51777
16.9	-5.48213
16.95	-5.24961
17	-5.19451
17.05	-4.96655
17.1	-4.95947
17.15	-4.77927
17.2	-4.7718
17.25	-4.57259
17.3	-4.56163
17.35	-4.38645
17.4	-4.40568
17.45	-4.19328
17.5	-4.18988
17.55	-3.96254
17.6	-3.86118
17.65	-3.58964
17.7	-3.49709
17.75	-3.27175
17.8	-3.20411
17.85	-3.0624
17.9	-3.31123
17.95	-3.37683
18	-3.57119
18.05	-3.63278
18.1	-3.86067
18.15	-3.87257
18.2	-3.9737
18.25	-3.94996
18.3	-4.03977
18.35	-3.99231
18.4	-4.0443
18.45	-4.02827
18.5	-4.07084
18.55	-3.98087
18.6	-3.97492
18.65	-3.69765
18.7	-3.53877
18.75	-3.36562
18.8	-3.26396
18.85	-3.1804
18.9	-3.48319
18.95	-3.59197
19	-3.94371
19.05	-4.21185
19.1	-4.61399
19.15	-4.75545
19.2	-5.01864
19.25	-5.07596
19.3	-5.28897
19.35	-5.33835
19.4	-5.51019
19.45	-5.53712
19.5	-5.67252
19.55	-5.66421
19.6	-5.78115
19.65	-5.77169
19.7	-5.90194
19.75	-5.85857
19.8	-5.96803
19.85	-6.00089
19.9	-6.06075
19.95	-6.03982
20	-6.08898
20.05	-6.02579
20.1	-6.07949
20.15	-6.00989
20.2	-6.02132
20.25	-5.96319
20.3	-5.99152
20.35	-5.90116
20.4	-5.98509
20.45	-5.86542
20.5	-5.85599
20.55	-5.69307
20.6	-5.6356
20.65	-5.42764
20.7	-5.356
20.75	-5.16008
20.8	-5.16969
20.85	-4.9961
20.9	-4.95501
20.95	-4.79635
21	-4.76099
21.05	-4.60894
21.1	-4.58562
21.15	-4.45002
21.2	-4.38649
21.25	-4.13713
21.3	-4.04699
21.35	-3.85761
21.4	-3.73843
21.45	-3.49112
21.5	-3.43881
21.55	-3.41369
21.6	-3.53469
21.65	-3.61848
21.7	-3.90366
21.75	-3.94966
21.8	-4.07066
21.85	-4.08179
21.9	-4.17438
21.95	-4.16037
22	-4.24185
22.05	-4.18919
22.1	-4.28007
22.15	-4.23535
22.2	-4.29037
22.25	-4.18719
22.3	-4.11294
22.35	-3.92504
22.4	-3.77371
22.45	-3.50294
22.5	-3.45233
22.55	-3.54073
22.6	-3.80791
22.65	-3.9147
22.7	-4.24531
22.75	-4.52776
22.8	-4.88451
22.85	-5.0537
22.9	-5.23222
22.95	-5.3411
23	-5.50203
23.05	-5.60064
23.1	-5.71465
23.15	-5.76463
23.2	-5.85597
23.25	-5.86907
23.3	-5.97403
23.35	-5.9858
23.4	-6.03029
23.45	-6.05073
23.5	-6.15399
23.55	-6.1991
23.6	-6.26109
23.65	-6.2658
23.7	-6.27551
23.75	-6.2404
23.8	-6.2603
23.85	-6.20212
23.9	-6.19144
23.95	-6.13788
24	-6.15674
24.05	-6.11434
24.1	-6.0963
24.15	-6.01294
24.2	-5.98115
24.25	-5.86231
24.3	-5.76582
24.35	-5.5851
24.4	-5.51013
24.45	-5.38508
24.5	-5.33529
24.55	-5.20333
24.6	-5.14596
24.65	-5.02298
24.7	-4.94888
24.75	-4.87148
24.8	-4.7907
24.85	-4.64341
24.9	-4.50141
24.95	-4.34249
25	-4.18157
25.05	-4.04723
25.1	-3.97136
25.15	-3.74206
25.2	-3.62278
25.25	-3.66646
25.3	-3.8377
25.35	-3.98426
25.4	-4.10452
25.45	-4.18969
25.5	-4.29733
25.55	-4.33675
25.6	-4.39215
25.65	-4.39837
25.7	-4.459
25.75	-4.44349
25.8	-4.46411
25.85	-4.47545
25.9	-4.45377
25.95	-4.36807
26	-4.24475
26.05	-4.0812
26.1	-3.90852
26.15	-3.73304
26.2	-3.67544
26.25	-3.88019
26.3	-4.01298
26.35	-4.18322
26.4	-4.47113
26.45	-4.84691
26.5	-5.0898
26.55	-5.30673
26.6	-5.41107
26.65	-5.56191
26.7	-5.68158
26.75	-5.77968
26.8	-5.86131
26.85	-5.93156
26.9	-5.99358
26.95	-6.0704
27	-6.08646
27.05	-6.15189
27.1	-6.19092
27.15	-6.26165
27.2	-6.332
27.25	-6.39194
27.3	-6.41541
27.35	-6.41551
27.4	-6.4148
27.45	-6.42264
27.5	-6.38645
27.55	-6.40001
27.6	-6.34011
27.65	-6.35038
27.7	-6.30361
27.75	-6.26331
27.8	-6.23444
27.85	-6.19935
27.9	-6.09233
27.95	-5.98247
28	-5.85079
28.05	-5.75176
28.1	-5.62971
28.15	-5.5618
28.2	-5.47251
28.25	-5.42489
28.3	-5.29185
28.35	-5.25086
28.4	-5.09294
28.45	-5.05311
28.5	-4.95305
28.55	-4.87969
28.6	-4.66388
28.65	-4.52206
28.7	-4.33632
28.75	-4.22647
28.8	-4.06396
28.85	-3.94083
28.9	-3.8969
28.95	-3.96349
29	-4.0924
29.05	-4.23882
29.1	-4.32874
29.15	-4.46899
29.2	-4.50121
29.25	-4.59314
29.3	-4.60242
29.35	-4.67009
29.4	-4.63869
29.45	-4.71022
29.5	-4.659
29.55	-4.69912
29.6	-4.62445
29.65	-4.60275
29.7	-4.41318
29.75	-4.24948
29.8	-4.04924
29.85	-3.98663
29.9	-3.96972
29.95	-4.15194
30	-4.24576
30.05	-4.50855
30.1	-4.80673
30.15	-5.19956
30.2	-5.36777
30.25	-5.59111
30.3	-5.66102
30.35	-5.83004
30.4	-5.90923
30.45	-5.99272
30.5	-6.03113
30.55	-6.14856
30.6	-6.19787
30.65	-6.33347
30.7	-6.323
30.75	-6.43431
30.8	-6.42307
30.85	-6.50889
30.9	-6.52192
30.95	-6.58847
31	-6.60569
31.05	-6.61118
31.1	-6.58729
31.15	-6.63209
31.2	-6.58292
31.25	-6.59038
31.3	-6.56366
31.35	-6.58263
31.4	-6.50831
31.45	-6.52021
31.5	-6.43995
31.55	-6.42987
31.6	-6.28944
31.65	-6.211
31.7	-6.02984
31.75	-5.93749
31.8	-5.82216
31.85	-5.81637
31.9	-5.64406
31.95	-5.63207
32	-5.46155
32.05	-5.4641
32.1	-5.31828
32.15	-5.28274
32.2	-5.13767
32.25	-5.07008
32.3	-4.8371
32.35	-4.73881
32.4	-4.52006
32.45	-4.41564
32.5	-4.21908
32.55	-4.17219
32.6	-4.09033
32.65	-4.2301
32.7	-4.31284
32.75	-4.51251
32.8	-4.55415
32.85	-4.74235
32.9	-4.73848
32.95	-4.88284
33	-4.81951
33.05	-4.92374
33.1	-4.84381
33.15	-4.94292
33.2	-4.87321
33.25	-4.93799
33.3	-4.83738
33.35	-4.79096
33.4	-4.56602
33.45	-4.43829
33.5	-4.19596
33.55	-4.17496
33.6	-4.17958
33.65	-4.41616
33.7	-4.49117
33.75	-4.79415
33.8	-5.09069
33.85	-5.49293
33.9	-5.59393
33.95	-5.83549
34	-5.89004
34.05	-6.05754
34.1	-6.08267
34.15	-6.27021
34.2	-6.26047
34.25	-6.43765
34.3	-6.43422
34.35	-6.56657
34.4	-6.54848
34.45	-6.63623
34.5	-6.59457
34.55	-6.74661
34.6	-6.69802
34.65	-6.87562
34.7	-6.80999
34.75	-6.93256
34.8	-6.81757
34.85	-6.90133
34.9	-6.77535
34.95	-6.8671
35	-6.71022
35.05	-6.80002
35.1	-6.63085
35.15	-6.69176
35.2	-6.58031
35.25	-6.62449
35.3	-6.44259
35.35	-6.40211
35.4	-6.14492
35.45	-6.11692
35.5	-5.95837
35.55	-5.97371
35.6	-5.82307
35.65	-5.81773
35.7	-5.65096
35.75	-5.64063
35.8	-5.46272
35.85	-5.4827
35.9	-5.31792
35.95	-5.2662
36	-4.9917
36.05	-4.89499
36.1	-4.67272
36.15	-4.60594
36.2	-4.38023
36.25	-4.37937
36.3	-4.30716
36.35	-4.51356
36.4	-4.54836
36.45	-4.80604
36.5	-4.81709
36.55	-4.9805
36.6	-4.95574
36.65	-5.08971
36.7	-5.02413
36.75	-5.13238
36.8	-5.07249
36.85	-5.16239
36.9	-5.07292
36.95	-5.16611
37	-5.01962
37.05	-4.98732
37.1	-4.73678
37.15	-4.6079
37.2	-4.38909
37.25	-4.36881
37.3	-4.45736
37.35	-4.65548
37.4	-4.78166
37.45	-5.14452
37.5	-5.40601
37.55	-5.7779
37.6	-5.84677
37.65	-6.01014
37.7	-6.0735
37.75	-6.33484
37.8	-6.36567
37.85	-6.48868
37.9	-6.5199
37.95	-6.62927
38	-6.61346
38.05	-6.75551
38.1	-6.77091
38.15	-6.90892
38.2	-6.89324
38.25	-6.99734
38.3	-6.96162
38.35	-7.07104
38.4	-6.99796
38.45	-7.08429
38.5	-7.00948
38.55	-7.06236
38.6	-6.9877
38.65	-7.04339
38.7	-6.94388
38.75	-6.99695
38.8	-6.8935
38.85	-6.95579
38.9	-6.79352
38.95	-6.76916
39	-6.57202
39.05	-6.53927
39.1	-6.36216
39.15	-6.30814
39.2	-6.11599
39.25	-6.13225
39.3	-5.98315
39.35	-5.97323
39.4	-5.82883
39.45	-5.82225
39.5	-5.67615
39.55	-5.65163
39.6	-5.49125
39.65	-5.40987
39.7	-5.16455
39.75	-5.06109
39.8	-4.84016
39.85	-4.76497
39.9	-4.56092
39.95	-4.59095
40	-4.55662
40.05	-4.77904
40.1	-4.85102
40.15	-5.04363
40.2	-5.06045
40.25	-5.21733
40.3	-5.19057
40.35	-5.30025
40.4	-5.25455
40.45	-5.3581
40.5	-5.29545
40.55	-5.38246
40.6	-5.28766
40.65	-5.33536
40.7	-5.22201
40.75	-5.14952
40.8	-4.88522
40.85	-4.78436
40.9	-4.56914
40.95	-4.59383
41	-4.71917
41.05	-4.90362
41.1	-5.03405
41.15	-5.45336
41.2	-5.69398
41.25	-6.01705
41.3	-6.0402
41.35	-6.28794
41.4	-6.35112
41.45	-6.5457
41.5	-6.56517
41.55	-6.67071
41.6	-6.72752
41.65	-6.88541
41.7	-6.88789
41.75	-7.00177
41.8	-6.96548
41.85	-7.10798
41.9	-7.05015
41.95	-7.20607
42	-7.16549
42.05	-7.29087
42.1	-7.2329
42.15	-7.25329
42.2	-7.19412
42.25	-7.26713
42.3	-7.16083
42.35	-7.23326
42.4	-7.15541
42.45	-7.15848
42.5	-7.05034
42.55	-7.0941
42.6	-6.93074
42.65	-6.95062
42.7	-6.74741
42.75	-6.66232
42.8	-6.5058
42.85	-6.47099
42.9	-6.34771
42.95	-6.32273
43	-6.16238
43.05	-6.11979
43.1	-5.97123
43.15	-5.97196
43.2	-5.84024
43.25	-5.82206
43.3	-5.66503
43.35	-5.548
43.4	-5.31167
43.45	-5.23027
43.5	-5.01042
43.55	-4.92363
43.6	-4.75174
43.65	-4.81044
43.7	-4.8428
43.75	-5.04022
43.8	-5.08889
43.85	-5.2914
43.9	-5.32626
43.95	-5.46475
44	-5.45097
44.05	-5.53818
44.1	-5.50134
44.15	-5.57694
44.2	-5.50227
44.25	-5.59647
44.3	-5.51362
44.35	-5.55514
44.4	-5.38837
44.45	-5.29431
44.5	-5.08941
44.55	-4.97692
44.6	-4.77706
44.65	-4.83987
44.7	-4.98371
44.75	-5.19462
44.8	-5.32711
44.85	-5.76581
44.9	-5.94146
44.95	-6.23296
45	-6.35078
45.05	-6.54174
45.1	-6.5847
45.15	-6.75613
45.2	-6.82956
45.25	-6.98435
45.3	-6.97233
45.35	-7.14466
45.4	-7.09978
45.45	-7.20312
45.5	-7.18378
45.55	-7.28461
45.6	-7.26256
45.65	-7.42668
45.7	-7.39155
45.75	-7.47377
45.8	-7.39587
45.85	-7.48077
45.9	-7.39464
45.95	-7.46189
46	-7.35582
46.05	-7.40946
46.1	-7.32645
46.15	-7.35744
46.2	-7.25812
46.25	-7.26568
46.3	-7.14593
46.35	-7.12129
46.4	-6.92886
46.45	-6.84053
46.5	-6.66141
46.55	-6.64942
46.6	-6.51159
46.65	-6.49731
46.7	-6.32977
46.75	-6.31197
46.8	-6.14007
46.85	-6.12615
46.9	-5.98322
46.95	-5.97345
47	-5.78869
47.05	-5.68778
47.1	-5.45369
47.15	-5.3766
47.2	-5.16064
47.25	-5.09687
47.3	-4.95862
47.35	-5.02871
47.4	-5.09637
47.45	-5.30349
47.5	-5.39024
47.55	-5.53586
47.6	-5.56062
47.65	-5.69303
47.7	-5.67857
47.75	-5.74297
47.8	-5.71226
47.85	-5.79635
47.9	-5.7156
47.95	-5.79169
48	-5.70582
48.05	-5.72971
48.1	-5.56616
48.15	-5.4858
48.2	-5.24896
48.25	-5.16518
48.3	-4.96221
48.35	-5.15386
48.4	-5.25682
48.45	-5.45533
48.5	-5.64019
48.55	-6.018
48.6	-6.23395
48.65	-6.52081
48.7	-6.59701
48.75	-6.75199
48.8	-6.8407
48.85	-7.01976
48.9	-7.07046
48.95	-7.22451
49	-7.20004
49.05	-7.3125
49.1	-7.28441
49.15	-7.43153
49.2	-7.40295
49.25	-7.52317
49.3	-7.52722
49.35	-7.58846
49.4	-7.57526
49.45	-7.68674
49.5	-7.61934
49.55	-7.66777
49.6	-7.60929
49.65	-7.65921
49.7	-7.53119
49.75	-7.59077
49.8	-7.52271
49.85	-7.52341
49.9	-7.44595
49.95	-7.47637
50	-7.30973
50.05	-7.25456
50.1	-7.06103
50.15	-7.00937
50.2	-6.84751
50.25	-6.85001
50.3	-6.60118
50.35	-6.6299
50.4	-6.5023
50.45	-6.49332
50.5	-6.34337
50.55	-6.31907
50.6	-6.10829
50.65	-6.11827
50.7	-5.89137
50.75	-5.81179
50.8	-5.57386
50.85	-5.54585
50.9	-5.31721
50.95	-5.26964
51	-5.14396
51.05	-5.31893
51.1	-5.36594
51.15	-5.54831
51.2	-5.63544
51.25	-5.78588
51.3	-5.78634
51.35	-5.9098
51.4	-5.85583
51.45	-5.94633
51.5	-5.88535
51.55	-5.98236
51.6	-5.9108
51.65	-5.99257
51.7	-5.8747
51.75	-5.9018
51.8	-5.69542
51.85	-5.60427
51.9	-5.41135
51.95	-5.29995
52	-5.16875
52.05	-5.42539
52.1	-5.47634
52.15	-5.7342
52.2	-5.91851
52.25	-6.3112
52.3	-6.52666
52.35	-6.71635
52.4	-6.80937
52.45	-7.00108
52.5	-7.0584
52.55	-7.2331
52.6	-7.2374
52.65	-7.37556
52.7	-7.36227
52.75	-7.48994
52.8	-7.52127
52.85	-7.61036
52.9	-7.59803
52.95	-7.68381
53	-7.6862
53.05	-7.8137
53.1	-7.75721
53.15	-7.83595
53.2	-7.76566
53.25	-7.83609
53.3	-7.77645
53.35	-7.78405
53.4	-7.74545
53.45	-7.76818
53.5	-7.67086
53.55	-7.70727
53.6	-7.59985
53.65	-7.58547
53.7	-7.44957
53.75	-7.40524
53.8	-7.21055
53.85	-7.14846
53.9	-7.0122
53.95	-7.00499
54	-6.84479
54.05	-6.82868
54.1	-6.63227
54.15	-6.63839
54.2	-6.48123
54.25	-6.45261
54.3	-6.35754
54.35	-6.22853
54.4	-6.01105
54.45	-5.91727
54.5	-5.7258
54.55	-5.66986
54.6	-5.46782
54.65	-5.42461
54.7	-5.41438
54.75	-5.54456
54.8	-5.60592
54.85	-5.80514
54.9	-5.85136
54.95	-5.94156
55	-5.99921
55.05	-6.05582
55.1	-6.05854
55.15	-6.10374
55.2	-6.05326
55.25	-6.13375
55.3	-6.07411
55.35	-6.12433
55.4	-6.0416
55.45	-6.0031
55.5	-5.86977
55.55	-5.81135
55.6	-5.59652
55.65	-5.47185
55.7	-5.42481
55.75	-5.62263
55.8	-5.73085
55.85	-5.93244
55.9	-6.20153
55.95	-6.56637
56	-6.73676
56.05	-6.98244
56.1	-7.02992
56.15	-7.22725
56.2	-7.28909
56.25	-7.43406
56.3	-7.45202
56.35	-7.5737
56.4	-7.56808
56.45	-7.67476
56.5	-7.7314
56.55	-7.77282
56.6	-7.76907
56.65	-7.83686
56.7	-7.86731
56.75	-7.95622
56.8	-7.94678
56.85	-7.97563
56.9	-7.95301
56.95	-7.96255
57	-7.92081
57.05	-7.95748
57.1	-7.83779
57.15	-7.8709
57.2	-7.83171
57.25	-7.82445
57.3	-7.73569
57.35	-7.6764
57.4	-7.56533
57.45	-7.4984
57.5	-7.28876
57.55	-7.23786
57.6	-7.12837
57.65	-7.0762
57.7	-6.98393
57.75	-6.93042
57.8	-6.79452
57.85	-6.73248
57.9	-6.64324
57.95	-6.55068
58	-6.44919
58.05	-6.3201
58.1	-6.13086
58.15	-5.95819
58.2	-5.86797
58.25	-5.74944
58.3	-5.61434
58.35	-5.55508
58.4	-5.6372
58.45	-5.73153
58.5	-5.84346
58.55	-5.9398
58.6	-6.06893
58.65	-6.08298
58.7	-6.16344
58.75	-6.21256
58.8	-6.24852
58.85	-6.29549
58.9	-6.27374
58.95	-6.30433
59	-6.27558
59.05	-6.3184
59.1	-6.22907
59.15	-6.12886
59.2	-5.97995
59.25	-5.86541
59.3	-5.72125
59.35	-5.60864
59.4	-5.6734
59.45	-5.79514
59.5	-5.95086
59.55	-6.14853
59.6	-6.51041
59.65	-6.80694
59.7	-7.02193
59.75	-7.14311
59.8	-7.27698
59.85	-7.3902
59.9	-7.49666
59.95	-7.5695
60	-7.66054
60.05	-7.69886
60.1	-7.7654
60.15	-7.80665
60.2	-7.88592
60.25	-7.90107
60.3	-7.96419
60.35	-7.9865
60.4	-8.08391
60.45	-8.1068
60.5	-8.12998
60.55	-8.13088
60.6	-8.15401
60.65	-8.07326
60.7	-8.11625
60.75	-8.05342
60.8	-8.07643
60.85	-7.9889
60.9	-8.00471
60.95	-7.93192
61	-7.93971
61.05	-7.80572
61.1	-7.73417
61.15	-7.59055
61.2	-7.49887
61.25	-7.34738
61.3	-7.3201
61.35	-7.18219
61.4	-7.16734
61.45	-7.04982
61.5	-7.01626
61.55	-6.87605
61.6	-6.8015
61.65	-6.65608
61.7	-6.60594
61.75	-6.41436
61.8	-6.26454
61.85	-6.01592
61.9	-5.98841
61.95	-5.83291
62	-5.77168
62.05	-5.73566
62.1	-5.87597
62.15	-5.89613
62.2	-6.05812
62.25	-6.13075
62.3	-6.31653
62.35	-6.32854
62.4	-6.41168
62.45	-6.412
62.5	-6.48725
62.55	-6.43793
62.6	-6.5017
62.65	-6.44451
62.7	-6.50475
62.75	-6.47483
62.8	-6.46075
62.85	-6.23046
62.9	-6.14795
62.95	-5.96597
63	-5.88577
63.05	-5.73213
63.1	-5.94127
63.15	-5.97003
63.2	-6.16637
63.25	-6.41012
63.3	-6.75797
63.35	-6.9918
63.4	-7.26636
63.45	-7.28779
63.5	-7.50516
63.55	-7.55655
63.6	-7.70943
63.65	-7.73324
63.7	-7.87266
63.75	-7.86281
63.8	-7.97165
63.85	-7.95213
63.9	-8.07015
63.95	-8.04206
64	-8.14038
64.05	-8.14876
64.1	-8.26609
64.15	-8.21328
64.2	-8.33236
64.25	-8.25949
64.3	-8.31366
64.35	-8.20114
64.4	-8.27827
64.45	-8.16209
64.5	-8.21959
64.55	-8.13834
64.6	-8.16021
64.65	-8.03748
64.7	-8.07552
64.75	-7.88853
64.8	-7.87228
64.85	-7.65713
64.9	-7.61742
64.95	-7.44667
65	-7.44147
65.05	-7.26461
65.1	-7.27176
65.15	-7.13278
65.2	-7.10344
65.25	-6.96794
65.3	-6.96435
65.35	-6.76886
65.4	-6.69496
65.45	-6.50942
65.5	-6.40962
65.55	-6.17255
65.6	-6.13118
65.65	-5.93366
65.7	-5.94874
65.75	-5.93774
65.8	-6.06987
65.85	-6.11945
65.9	-6.30797
65.95	-6.39199
66	-6.54613
66.05	-6.51066
66.1	-6.66201
66.15	-6.58681
66.2	-6.64875
66.25	-6.62371
66.3	-6.67514
66.35	-6.63717
66.4	-6.66922
66.45	-6.59655
66.5	-6.61109
66.55	-6.39862
66.6	-6.38868
66.65	-6.11189
66.7	-6.03004
66.75	-5.90226
66.8	-6.11992
66.85	-6.17288
66.9	-6.43553
66.95	-6.62638
67	-7.06139
67.05	-7.24179
67.1	-7.50247
67.15	-7.51374
67.2	-7.71027
67.25	-7.77604
67.3	-7.91372
67.35	-7.90154
67.4	-8.06909
67.45	-8.04091
67.5	-8.15444
67.55	-8.1133
67.6	-8.27694
67.65	-8.2395
67.7	-8.34715
67.75	-8.33965
67.8	-8.46071
67.85	-8.41107
67.9	-8.47704
67.95	-8.42494
68	-8.44906
68.05	-8.36383
68.1	-8.4421
68.15	-8.34784
68.2	-8.3833
68.25	-8.3017
68.3	-8.29538
68.35	-8.19749
68.4	-8.19208
68.45	-8.04433
68.5	-7.98701
68.55	-7.80721
68.6	-7.71979
68.65	-7.57859
68.7	-7.54396
68.75	-7.44853
68.8	-7.42267
68.85	-7.24848
68.9	-7.23135
68.95	-7.08316
69	-7.05356
69.05	-6.91729
69.1	-6.85771
69.15	-6.60039
69.2	-6.48557
69.25	-6.29804
69.3	-6.25089
69.35	-6.04783
69.4	-6.06684
69.45	-6.09682
69.5	-6.32611
69.55	-6.37528
69.6	-6.54518
69.65	-6.5944
69.7	-6.63678
69.75	-6.67486
69.8	-6.80919
69.85	-6.77686
69.9	-6.84521
69.95	-6.78402
70	-6.87382
70.05	-6.77913
70.1	-6.88415
70.15	-6.73338
70.2	-6.67033
70.25	-6.54082
70.3	-6.47955
70.35	-6.22458
70.4	-6.14458
70.45	-6.10295
70.5	-6.33714
70.55	-6.40471
70.6	-6.62122
70.65	-6.93701
70.7	-7.26029
70.75	-7.42435
70.8	-7.62774
70.85	-7.66985
70.9	-7.84342
70.95	-7.92674
71	-8.03268
71.05	-8.11008
71.1	-8.20405
71.15	-8.21375
71.2	-8.29917
71.25	-8.30447
71.3	-8.35721
71.35	-8.38157
71.4	-8.47935
71.45	-8.47304
71.5	-8.55607
71.55	-8.55201
71.6	-8.57677
71.65	-8.54383
71.7	-8.57849
71.75	-8.53317
71.8	-8.49782
71.85	-8.45799
71.9	-8.47577
71.95	-8.38583
72	-8.43475
72.05	-8.29954
72.1	-8.22091
72.15	-8.12525
72.2	-8.04502
72.25	-7.8949
72.3	-7.81512
72.35	-7.70293
72.4	-7.63205
72.45	-7.55057
72.5	-7.4522
72.55	-7.36406
72.6	-7.32163
72.65	-7.21954
72.7	-7.14466
72.75	-7.01934
72.8	-6.90139
72.85	-6.62418
72.9	-6.55859
72.95	-6.45988
73	-6.33127
73.05	-6.1935
73.1	-6.23707
73.15	-6.36322
73.2	-6.47599
73.25	-6.61987
73.3	-6.65315
73.35	-6.74732
73.4	-6.87811
73.45	-6.92108
73.5	-6.91311
73.55	-6.93352
73.6	-6.96453
73.65	-7.00687
73.7	-6.96004
73.75	-6.99578
73.8	-6.9685
73.85	-6.91615
73.9	-6.81092
73.95	-6.62193
74	-6.52965
74.05	-6.38765
74.1	-6.23425
74.15	-6.39867
74.2	-6.51935
74.25	-6.62103
74.3	-6.87766
74.35	-7.20138
74.4	-7.47419
74.45	-7.66829
74.5	-7.75211
74.55	-7.89146
74.6	-7.99175
74.65	-8.11269
74.7	-8.16421
74.75	-8.27446
74.8	-8.31718
74.85	-8.4143
74.9	-8.42925
74.95	-8.48217
75	-8.49186
75.05	-8.5568
75.1	-8.59355
75.15	-8.65809
75.2	-8.67855
75.25	-8.71939
75.3	-8.69879
75.35	-8.7007
75.4	-8.67768
75.45	-8.67933
75.5	-8.63558
75.55	-8.61602
75.6	-8.58023
75.65	-8.56893
75.7	-8.48046
75.75	-8.46171
75.8	-8.34626
75.85	-8.27236
75.9	-8.08457
75.95	-8.03131
76	-7.88833
76.05	-7.83267
76.1	-7.72336
76.15	-7.70285
76.2	-7.54376
76.25	-7.52158
76.3	-7.37689
76.35	-7.35332
76.4	-7.22172
76.45	-7.17966
76.5	-6.96257
76.55	-6.79813
76.6	-6.5854
76.65	-6.57037
76.7	-6.41826
76.75	-6.38936
76.8	-6.42877
76.85	-6.59618
76.9	-6.61537
76.95	-6.7958
77	-6.88992
77.05	-7.00896
77.1	-7.01086
77.15	-7.07835
77.2	-7.058
77.25	-7.14705
77.3	-7.083
77.35	-7.16664
77.4	-7.10864
77.45	-7.18677
77.5	-7.05439
77.55	-7.07179
77.6	-6.89721
77.65	-6.81545
77.7	-6.60713
77.75	-6.54088
77.8	-6.42747
77.85	-6.60255
77.9	-6.62402
77.95	-6.85438
78	-7.06484
78.05	-7.41642
78.1	-7.64131
78.15	-7.8536
78.2	-7.89834
78.25	-8.10917
78.3	-8.13664
78.35	-8.31001
78.4	-8.33506
78.45	-8.44199
78.5	-8.45003
78.55	-8.57999
78.6	-8.52211
78.65	-8.6488
78.7	-8.61741
78.75	-8.71924
78.8	-8.71962
78.85	-8.82725
78.9	-8.83736
78.95	-8.90515
79	-8.79888
79.05	-8.84878
79.1	-8.8003
79.15	-8.814
79.2	-8.7053
79.25	-8.80337
79.3	-8.66228
79.35	-8.69762
79.4	-8.57637
79.45	-8.57075
79.5	-8.41469
79.55	-8.38547
79.6	-8.18107
79.65	-8.11325
79.7	-7.96663
79.75	-7.95942
79.8	-7.8201
79.85	-7.79675
79.9	-7.63531
79.95	-7.61512
80	-7.46495
80.05	-7.46612
80.1	-7.27832
80.15	-7.23109
80.2	-7.01605
80.25	-6.90776
80.3	-6.65891
80.35	-6.65299
80.4	-6.51765
80.45	-6.56176
80.5	-6.61253
80.55	-6.80462
80.6	-6.83795
80.65	-7.00552
80.7	-7.02362
80.75	-7.17908
80.8	-7.13556
80.85	-7.25137
80.9	-7.20469
80.95	-7.28618
81	-7.23706
81.05	-7.30061
81.1	-7.28477
81.15	-7.32596
81.2	-7.22672
81.25	-7.19509
81.3	-7.02272
81.35	-6.99594
81.4	-6.70969
81.45	-6.65337
81.5	-6.59498
81.55	-6.77513
81.6	-6.84132
81.65	-7.07775
81.7	-7.30661
81.75	-7.69883
81.8	-7.82663
81.85	-8.06165
81.9	-8.08149
81.95	-8.29204
82	-8.31848
82.05	-8.49216
82.1	-8.47614
82.15	-8.63104
82.2	-8.59157
82.25	-8.74788
82.3	-8.6931
82.35	-8.80571
82.4	-8.78445
82.45	-8.90402
82.5	-8.9057
82.55	-8.97914
82.6	-8.94994
82.65	-9.02452
82.7	-8.96908
82.75	-9.01568
82.8	-8.93846
82.85	-8.9514
82.9	-8.875
82.95	-8.92662
83	-8.8158
83.05	-8.81665
83.1	-8.70194
83.15	-8.69185
83.2	-8.54951
83.25	-8.49318
83.3	-8.29536
83.35	-8.22723
83.4	-8.09253
83.45	-8.07456
83.5	-7.928
83.55	-7.88911
83.6	-7.7428
83.65	-7.73992
83.7	-7.58063
83.75	-7.56891
83.8	-7.37743
83.85	-7.33139
83.9	-7.09326
83.95	-6.9699
84	-6.82783
84.05	-6.78897
84.1	-6.64073
84.15	-6.69184
84.2	-6.81509
84.25	-7.01094
84.3	-7.0102
84.35	-7.21592
84.4	-7.21674
84.45	-7.32739
84.5	-7.30139
84.55	-7.41214
84.6	-7.38045
84.65	-7.45199
84.7	-7.37459
84.75	-7.46178
84.8	-7.40995
84.85	-7.45173
84.9	-7.33436
84.95	-7.28555
85	-7.12595
85.05	-7.07029
85.1	-6.87417
85.15	-6.73394
85.2	-6.76275
85.25	-6.95128
85.3	-7.0242
85.35	-7.2463
85.4	-7.54223
85.45	-7.85419
85.5	-8.00141
85.55	-8.20897
85.6	-8.24574
85.65	-8.44091
85.7	-8.47913
85.75	-8.59747
85.8	-8.61518
85.85	-8.72201
85.9	-8.75882
85.95	-8.82458
86	-8.82468
86.05	-8.91609
86.1	-8.90791
86.15	-8.98282
86.2	-9.02993
86.25	-9.09243
86.3	-9.06481
86.35	-9.13595
86.4	-9.05734
86.45	-9.0742
86.5	-9.03841
86.55	-9.0582
86.6	-8.98164
86.65	-8.9802
86.7	-8.91696
86.75	-8.94603
86.8	-8.81733
86.85	-8.77958
86.9	-8.6047
86.95	-8.52131
87	-8.3526
87.05	-8.27322
87.1	-8.16216
87.15	-8.11309
87.2	-7.99655
87.25	-7.97196
87.3	-7.84531
87.35	-7.78829
87.4	-7.67119
87.45	-7.63485
87.5	-7.49774
87.55	-7.361
87.6	-7.12787
87.65	-7.03929
87.7	-6.93106
87.75	-6.91134
87.8	-6.77094
87.85	-6.89994
87.9	-7.01827
87.95	-7.1458
88	-7.20245
88.05	-7.3071
88.1	-7.35284
88.15	-7.4648
88.2	-7.47783
88.25	-7.53083
88.3	-7.53331
88.35	-7.53389
88.4	-7.50572
88.45	-7.53169
88.5	-7.51314
88.55	-7.53185
88.6	-7.46698
88.65	-7.34017
88.7	-7.23234
88.75	-7.13086
88.8	-6.99942
88.85	-6.90057
88.9	-6.95657
88.95	-7.09045
89	-7.19161
89.05	-7.45954
89.1	-7.73748
89.15	-8.03401
89.2	-8.16388
89.25	-8.3207
89.3	-8.39754
89.35	-8.5351
89.4	-8.58628
89.45	-8.73325
89.5	-8.7483
89.55	-8.84565
89.6	-8.8534
89.65	-8.94801
89.7	-8.97842
89.75	-9.00412
89.8	-9.05347
89.85	-9.09152
89.9	-9.15273
89.95	-9.20241
90	-9.1834
90.05	-9.19531
90.1	-9.16975
90.15	-9.18287
90.2	-9.1563
90.25	-9.12434
90.3	-9.07076
90.35	-9.05151
90.4	-9.01247
90.45	-9.00777
90.5	-8.8768
90.55	-8.82373
90.6	-8.69367
90.65	-8.58974
90.7	-8.44599
90.75	-8.36381
90.8	-8.26245
90.85	-8.22982
90.9	-8.08254
90.95	-8.02442
91	-7.91525
91.05	-7.84274
91.1	-7.74864
91.15	-7.6988
91.2	-7.56285
91.25	-7.41459
91.3	-7.20571
91.35	-7.1107
91.4	-7.02703
91.45	-6.98081
91.5	-6.93744
91.55	-7.04833
91.6	-7.16137
91.65	-7.27975
91.7	-7.35936
91.75	-7.45505
91.8	-7.51932
91.85	-7.54643
91.9	-7.56997
91.95	-7.62706
92	-7.62052
92.05	-7.64041
92.1	-7.61753
92.15	-7.66724
92.2	-7.63317
92.25	-7.63235
92.3	-7.52574
92.35	-7.43826
92.4	-7.31222
92.45	-7.19383
92.5	-7.03626
92.55	-7.02781
92.6	-7.10461
92.65	-7.2417
92.7	-7.358
92.75	-7.64017
92.8	-7.90526
92.85	-8.18415
92.9	-8.29606
92.95	-8.45408
93	-8.56013
93.05	-8.6861
93.1	-8.73202
93.15	-8.82152
93.2	-8.89572
93.25	-8.92777
93.3	-8.96248
93.35	-8.99722
93.4	-9.04359
93.45	-9.12364
93.5	-9.14202
93.55	-9.20742
93.6	-9.24348
93.65	-9.27466
93.7	-9.26405
93.75	-9.2777
93.8	-9.23066
93.85	-9.25912
93.9	-9.23781
93.95	-9.22062
94	-9.14335
94.05	-9.13775
94.1	-9.08372
94.15	-9.04198
94.2	-8.96936
94.25	-8.89687
94.3	-8.72953
94.35	-8.6379
94.4	-8.49036
94.45	-8.40674
94.5	-8.31263
94.55	-8.25487
94.6	-8.14574
94.65	-8.05577
94.7	-7.97848
94.75	-7.90907
94.8	-7.81677
94.85	-7.74401
94.9	-7.57959
94.95	-7.44247
95	-7.28547
95.05	-7.16743
95.1	-7.07897
95.15	-7.02723
95.2	-7.03502
95.25	-7.2108
95.3	-7.30615
95.35	-7.44347
95.4	-7.52333
95.45	-7.61316
95.5	-7.66805
95.55	-7.70449
95.6	-7.71509
95.65	-7.74337
95.7	-7.73636
95.75	-7.74989
95.8	-7.73758
95.85	-7.748
95.9	-7.72223
95.95	-7.69363
96	-7.5876
96.05	-7.51143
96.1	-7.42504
96.15	-7.2772
96.2	-7.11075
96.25	-7.17586
96.3	-7.24801
96.35	-7.36437
96.4	-7.52938
96.45	-7.85173
96.5	-8.10947
96.55	-8.37255
96.6	-8.46826
96.65	-8.6026
96.7	-8.71226
96.75	-8.82725
96.8	-8.86278
96.85	-8.96454
96.9	-8.99816
96.95	-9.0645
97	-9.098
97.05	-9.17339
97.1	-9.1704
97.15	-9.2295
97.2	-9.26722
97.25	-9.3501
97.3	-9.37155
97.35	-9.40038
97.4	-9.42852
97.45	-9.39644
97.5	-9.37784
97.55	-9.37972
97.6	-9.31583
97.65	-9.35524
97.7	-9.26188
97.75	-9.23269
97.8	-9.21104
97.85	-9.14428
97.9	-9.06412
97.95	-8.95717
98	-8.82544
98.05	-8.72067
98.1	-8.57309
98.15	-8.50349
98.2	-8.41193
98.25	-8.34527
98.3	-8.2514
98.35	-8.16717
98.4	-8.06534
98.45	-8.0252
98.5	-7.89918
98.55	-7.82934
98.6	-7.66115
98.65	-7.49312
98.7	-7.34598
98.75	-7.30164
98.8	-7.20841
98.85	-7.16787
98.9	-7.19814
98.95	-7.42099
99	-7.49398
99.05	-7.58326
99.1	-7.64772
99.15	-7.77113
99.2	-7.76462
99.25	-7.86392
99.3	-7.83544
99.35	-7.87794
99.4	-7.85267
99.45	-7.87635
99.5	-7.85505
99.55	-7.89085
99.6	-7.86806
99.65	-7.82889
99.7	-7.69875
99.75	-7.62914
99.8	-7.50165
99.85	-7.40078
99.9	-7.24143
[truncated: 6,480 more rows]

## Sheet: Figure S8b
t (s)	ΔT (K)
0	-0.02448
0.05	0.07238
0.1	-0.06138
0.15	0.07072
0.2	-0.04269
0.25	0.08063
0.3	-0.03951
0.35	0.06272
0.4	-0.05067
0.45	0.07696
0.5	-0.07946
0.55	0.07001
0.6	-0.04726
0.65	0.06691
0.7	-0.06965
0.75	0.06836
0.8	-0.0572
0.85	0.09033
0.9	-0.04103
0.95	0.07128
1	-0.07609
1.05	0.05473
1.1	-0.06414
1.15	0.1042
1.2	-0.06406
1.25	0.0924
1.3	-0.05112
1.35	0.06585
1.4	-0.05622
1.45	0.07087
1.5	-0.0638
1.55	0.06687
1.6	-0.05869
1.65	0.08092
1.7	-0.06421
1.75	0.07424
1.8	-0.05236
1.85	0.06673
1.9	-0.0739
1.95	-0.58365
2	-0.70033
2.05	-0.56004
2.1	-0.91998
2.15	-1.08756
2.2	-1.49282
2.25	-1.47015
2.3	-1.58043
2.35	-1.55457
2.4	-1.78365
2.45	-1.97373
2.5	-2.1034
2.55	-1.85935
2.6	-2.01699
2.65	-1.97091
2.7	-2.26253
2.75	-2.19369
2.8	-2.31283
2.85	-2.2649
2.9	-2.45665
2.95	-2.64175
3	-2.94645
3.05	-2.76956
3.1	-2.85227
3.15	-2.64772
3.2	-2.69185
3.25	-2.47544
3.3	-2.53959
3.35	-2.29245
3.4	-2.29673
3.45	-2.16438
3.5	-2.18439
3.55	-1.97285
3.6	-1.9934
3.65	-1.73911
3.7	-1.72152
3.75	-1.54176
3.8	-1.59093
3.85	-1.44438
3.9	-1.51139
3.95	-1.3586
4	-1.47011
4.05	-1.43237
4.1	-1.48507
4.15	-1.39484
4.2	-1.52572
4.25	-1.44972
4.3	-1.59395
4.35	-1.50223
4.4	-1.68589
4.45	-1.62166
4.5	-1.78004
4.55	-1.87538
4.6	-2.25982
4.65	-2.29309
4.7	-2.47343
4.75	-2.34663
4.8	-2.6042
4.85	-2.51101
4.9	-2.60337
4.95	-2.41519
5	-2.5444
5.05	-2.33409
5.1	-2.41656
5.15	-2.27418
5.2	-2.28709
5.25	-2.18699
5.3	-2.22366
5.35	-2.05424
5.4	-2.13836
5.45	-1.98269
5.5	-2.0262
5.55	-1.78431
5.6	-1.76831
5.65	-1.98014
5.7	-1.90907
5.75	-1.78166
5.8	-2.05517
5.85	-2.21908
5.9	-2.48
5.95	-2.34645
6	-2.47324
6.05	-2.35435
6.1	-2.59874
6.15	-2.71618
6.2	-2.71052
6.25	-2.50275
6.3	-2.58613
6.35	-2.61463
6.4	-2.79033
6.45	-2.72081
6.5	-2.8388
6.55	-2.79682
6.6	-2.92294
6.65	-3.11732
6.7	-3.21595
6.75	-3.11151
6.8	-3.12806
6.85	-2.98175
6.9	-2.9715
6.95	-2.85982
7	-2.86149
7.05	-2.68827
7.1	-2.69909
7.15	-2.5719
7.2	-2.59051
7.25	-2.36205
7.3	-2.3985
7.35	-2.20301
7.4	-2.16332
7.45	-1.98663
7.5	-2.02351
7.55	-1.87522
7.6	-1.91276
7.65	-1.79325
7.7	-1.91264
7.75	-1.83322
7.8	-1.96885
7.85	-1.85223
7.9	-2.0191
7.95	-1.91678
8	-2.0324
8.05	-2.01105
8.1	-2.16191
8.15	-2.14258
8.2	-2.26411
8.25	-2.4039
8.3	-2.72011
8.35	-2.77613
8.4	-2.88202
8.45	-2.85676
8.5	-2.99059
8.55	-2.96687
8.6	-2.97177
8.65	-2.87482
8.7	-2.86743
8.75	-2.76716
8.8	-2.80077
8.85	-2.69908
8.9	-2.71539
8.95	-2.61555
9	-2.59402
9.05	-2.47916
9.1	-2.51746
9.15	-2.37041
9.2	-2.40208
9.25	-2.21113
9.3	-2.28877
9.35	-2.39113
9.4	-2.2641
9.45	-2.28074
9.5	-2.55609
9.55	-2.66692
9.6	-2.86806
9.65	-2.81124
9.7	-2.83258
9.75	-2.84893
9.8	-3.08942
9.85	-3.15119
9.9	-3.04875
9.95	-2.91217
10	-2.98607
10.05	-3.0175
10.1	-3.127
10.15	-3.13129
10.2	-3.15061
10.25	-3.13325
10.3	-3.26309
10.35	-3.54587
10.4	-3.51802
10.45	-3.4581
10.5	-3.41177
10.55	-3.28834
10.6	-3.26169
10.65	-3.14123
10.7	-3.1117
10.75	-3.01602
10.8	-3.02344
10.85	-2.89166
10.9	-2.8599
10.95	-2.75282
11	-2.65946
11.05	-2.50408
11.1	-2.45871
11.15	-2.3184
11.2	-2.29794
11.25	-2.2535
11.3	-2.19596
11.35	-2.23523
11.4	-2.22412
11.45	-2.26209
11.5	-2.20368
11.55	-2.27348
11.6	-2.30113
11.65	-2.3193
11.7	-2.3368
11.75	-2.38395
11.8	-2.49942
11.85	-2.49768
11.9	-2.68768
11.95	-2.88194
12	-3.07114
12.05	-3.14884
12.1	-3.16221
12.15	-3.21857
12.2	-3.26054
12.25	-3.26886
12.3	-3.21929
12.35	-3.19074
12.4	-3.10991
12.45	-3.1069
12.5	-3.06513
12.55	-3.0008
12.6	-2.96085
12.65	-2.91273
12.7	-2.89316
12.75	-2.83911
12.8	-2.77085
12.85	-2.71131
12.9	-2.64856
12.95	-2.51592
13	-2.73932
13.05	-2.70054
13.1	-2.56683
13.15	-2.6647
13.2	-2.83545
13.25	-3.07093
13.3	-3.15391
13.35	-3.15181
13.4	-3.09523
13.45	-3.18391
13.5	-3.46332
13.55	-3.4598
13.6	-3.2952
13.65	-3.22855
13.7	-3.25927
13.75	-3.31095
13.8	-3.38361
13.85	-3.40439
13.9	-3.41109
13.95	-3.43674
14	-3.56114
14.05	-3.75367
14.1	-3.71784
14.15	-3.69406
14.2	-3.59002
14.25	-3.54931
14.3	-3.45902
14.35	-3.42887
14.4	-3.36712
14.45	-3.26833
14.5	-3.21418
14.55	-3.17216
14.6	-3.0839
14.65	-3.00945
14.7	-2.87264
14.75	-2.81193
14.8	-2.67808
14.85	-2.64115
14.9	-2.58151
14.95	-2.56786
15	-2.51015
15.05	-2.5425
15.1	-2.54959
15.15	-2.58606
15.2	-2.55348
15.25	-2.57997
15.3	-2.57393
15.35	-2.6234
15.4	-2.63666
15.45	-2.71839
15.5	-2.74836
15.55	-2.83189
15.6	-3.00491
15.65	-3.16241
15.7	-3.3205
15.75	-3.41728
15.8	-3.40838
15.85	-3.4843
15.9	-3.50972
15.95	-3.51239
16	-3.44634
16.05	-3.4432
16.1	-3.36755
16.15	-3.36189
16.2	-3.28349
16.25	-3.26028
16.3	-3.18662
16.35	-3.16686
16.4	-3.10314
16.45	-3.06633
16.5	-3.00116
16.55	-2.99123
16.6	-2.85232
16.65	-2.74424
16.7	-3.03392
16.75	-2.90561
16.8	-2.82402
16.85	-2.99679
16.9	-3.18254
16.95	-3.41001
17	-3.38565
17.05	-3.39399
17.1	-3.36779
17.15	-3.51929
17.2	-3.73293
17.25	-3.64583
17.3	-3.50728
17.35	-3.45551
17.4	-3.50656
17.45	-3.61834
17.5	-3.65693
17.55	-3.6562
17.6	-3.61159
17.65	-3.6637
17.7	-3.90505
17.75	-4.00623
17.8	-3.9223
17.85	-3.87718
17.9	-3.78989
17.95	-3.74582
18	-3.6471
18.05	-3.60763
18.1	-3.52067
18.15	-3.507
18.2	-3.42048
18.25	-3.40804
18.3	-3.29062
18.35	-3.22209
18.4	-3.08311
18.45	-3.00277
18.5	-2.90593
18.55	-2.90331
18.6	-2.83363
18.65	-2.81094
18.7	-2.75971
18.75	-2.76554
18.8	-2.81033
18.85	-2.85215
18.9	-2.81801
18.95	-2.87278
19	-2.85815
19.05	-2.89864
19.1	-2.892
19.15	-2.99323
19.2	-3.05843
19.25	-3.11841
19.3	-3.29166
19.35	-3.48149
19.4	-3.55158
19.45	-3.62077
19.5	-3.65853
19.55	-3.73328
19.6	-3.72248
19.65	-3.72425
19.7	-3.66776
19.75	-3.62748
19.8	-3.59618
19.85	-3.56077
19.9	-3.51545
19.95	-3.47166
20	-3.41093
20.05	-3.37167
20.1	-3.35338
20.15	-3.29794
20.2	-3.24569
20.25	-3.2117
20.3	-3.09043
20.35	-3.03783
20.4	-3.27831
20.45	-3.10191
20.5	-3.0968
20.55	-3.2625
20.6	-3.47188
20.65	-3.63118
20.7	-3.60215
20.75	-3.60607
20.8	-3.5969
20.85	-3.78233
20.9	-3.96935
20.95	-3.85644
21	-3.71434
21.05	-3.66967
21.1	-3.74485
21.15	-3.83888
21.2	-3.88588
21.25	-3.86853
21.3	-3.88245
21.35	-3.90665
21.4	-4.13407
21.45	-4.17011
21.5	-4.10285
21.55	-4.06228
21.6	-3.99938
21.65	-3.92094
21.7	-3.8482
21.75	-3.79193
21.8	-3.73286
21.85	-3.70285
21.9	-3.64656
21.95	-3.54229
22	-3.46586
22.05	-3.39602
22.1	-3.3088
22.15	-3.19457
22.2	-3.16048
22.25	-3.07291
22.3	-3.0626
22.35	-2.97674
22.4	-3.02667
22.45	-2.98296
22.5	-3.05907
22.55	-3.01645
22.6	-3.07202
22.65	-3.02386
22.7	-3.13878
22.75	-3.12191
22.8	-3.16795
22.85	-3.2118
22.9	-3.27502
22.95	-3.34465
23	-3.57551
23.05	-3.69698
23.1	-3.80754
23.15	-3.81756
23.2	-3.90466
23.25	-3.90851
23.3	-3.95582
23.35	-3.8788
23.4	-3.88062
23.45	-3.80747
23.5	-3.83445
23.55	-3.71539
23.6	-3.72681
23.65	-3.62411
23.7	-3.63696
23.75	-3.53285
23.8	-3.56205
23.85	-3.46386
23.9	-3.48653
23.95	-3.33557
24	-3.27535
24.05	-3.37971
24.1	-3.44068
24.15	-3.2436
24.2	-3.36768
24.25	-3.50325
24.3	-3.74479
24.35	-3.83003
24.4	-3.8688
24.45	-3.75616
24.5	-3.87316
24.55	-3.98646
24.6	-4.13358
24.65	-3.93408
24.7	-3.90263
24.75	-3.85637
24.8	-3.99681
24.85	-4.01561
24.9	-4.09494
24.95	-4.02444
25	-4.09379
25.05	-4.08949
25.1	-4.41167
25.15	-4.24967
25.2	-4.26983
25.25	-4.14815
25.3	-4.15873
25.35	-4.01434
25.4	-4.06302
25.45	-3.9204
25.5	-3.94657
25.55	-3.77214
25.6	-3.84989
25.65	-3.66693
25.7	-3.69359
25.75	-3.4977
25.8	-3.51701
25.85	-3.29376
25.9	-3.35728
25.95	-3.22536
26	-3.27523
26.05	-3.14134
26.1	-3.26486
26.15	-3.16357
26.2	-3.27048
26.25	-3.19683
26.3	-3.28318
26.35	-3.21799
26.4	-3.35851
26.45	-3.2771
26.5	-3.41601
26.55	-3.36047
26.6	-3.52868
26.65	-3.53286
26.7	-3.83688
26.75	-3.8529
26.8	-4.04801
26.85	-3.9436
26.9	-4.14706
26.95	-4.02755
27	-4.17859
27.05	-4.00475
27.1	-4.09279
27.15	-3.93994
27.2	-4.02326
27.25	-3.83714
27.3	-3.91621
27.35	-3.75238
27.4	-3.84758
27.45	-3.66017
27.5	-3.74564
27.55	-3.57121
27.6	-3.69993
27.65	-3.44329
27.7	-3.43485
27.75	-3.58979
27.8	-3.60432
27.85	-3.41095
27.9	-3.60555
27.95	-3.66224
28	-4.00137
28.05	-3.93339
28.1	-4.01614
28.15	-3.88501
28.2	-4.10305
28.25	-4.22853
28.3	-4.3289
28.35	-4.06537
28.4	-4.12468
28.45	-4.03426
28.5	-4.22143
28.55	-4.21171
28.6	-4.31616
28.65	-4.16039
28.7	-4.27537
28.75	-4.33355
28.8	-4.54778
28.85	-4.37559
28.9	-4.47655
28.95	-4.25081
29	-4.33505
29.05	-4.15361
29.1	-4.2185
29.15	-4.03412
29.2	-4.14709
29.25	-3.93666
29.3	-4.0244
29.35	-3.76442
29.4	-3.82269
29.45	-3.60012
29.5	-3.65805
29.55	-3.43107
29.6	-3.51278
29.65	-3.35862
29.7	-3.442
29.75	-3.3106
29.8	-3.4218
29.85	-3.30748
29.9	-3.46258
29.95	-3.30839
30	-3.45862
30.05	-3.36801
30.1	-3.52515
30.15	-3.41608
30.2	-3.61477
30.25	-3.52543
30.3	-3.71643
30.35	-3.72455
30.4	-4.03306
30.45	-4.03449
30.5	-4.19576
30.55	-4.1159
30.6	-4.25704
30.65	-4.18847
30.7	-4.27285
30.75	-4.13382
30.8	-4.20492
30.85	-4.04203
30.9	-4.13281
30.95	-3.9704
31	-4.06308
31.05	-3.912
31.1	-3.94026
31.15	-3.82647
31.2	-3.88816
31.25	-3.73364
31.3	-3.76811
31.35	-3.55859
31.4	-3.57666
31.45	-3.73097
31.5	-3.68984
31.55	-3.5799
31.6	-3.80417
31.65	-3.90495
31.7	-4.16128
31.75	-4.05894
31.8	-4.1788
31.85	-4.02134
31.9	-4.27117
31.95	-4.38312
32	-4.35582
32.05	-4.16575
32.1	-4.23407
32.15	-4.18529
32.2	-4.34783
32.25	-4.34303
32.3	-4.40166
32.35	-4.30244
32.4	-4.39749
32.45	-4.52779
32.5	-4.63077
32.55	-4.49206
32.6	-4.54965
32.65	-4.40792
32.7	-4.40423
32.75	-4.28834
32.8	-4.29699
32.85	-4.1987
32.9	-4.18344
32.95	-4.08295
33	-4.07971
33.05	-3.92263
33.1	-3.915
33.15	-3.77908
33.2	-3.7476
33.25	-3.58491
33.3	-3.62766
33.35	-3.5337
33.4	-3.55705
33.45	-3.48435
33.5	-3.52042
33.55	-3.51378
33.6	-3.55585
33.65	-3.54158
33.7	-3.60915
33.75	-3.59674
33.8	-3.64795
33.85	-3.65305
33.9	-3.719
33.95	-3.74108
34	-3.86894
34.05	-4.01119
34.1	-4.18158
34.15	-4.25468
34.2	-4.28592
34.25	-4.34313
34.3	-4.40009
34.35	-4.41315
34.4	-4.39229
34.45	-4.34395
34.5	-4.29553
34.55	-4.28217
34.6	-4.23312
34.65	-4.16858
34.7	-4.14688
34.75	-4.1245
34.8	-4.07103
34.85	-4.04587
34.9	-3.98845
34.95	-3.97158
35	-3.88782
35.05	-3.76205
35.1	-3.80429
35.15	-3.90853
35.2	-3.76066
35.25	-3.83365
35.3	-3.97949
35.35	-4.17842
35.4	-4.27279
35.45	-4.27021
35.5	-4.24819
35.55	-4.2849
35.6	-4.46076
35.65	-4.61008
35.7	-4.43544
35.75	-4.40407
35.8	-4.32229
35.85	-4.43184
35.9	-4.48003
35.95	-4.54365
36	-4.52303
36.05	-4.55056
36.1	-4.58572
36.15	-4.78039
36.2	-4.70578
36.25	-4.70056
36.3	-4.5709
36.35	-4.61717
36.4	-4.50018
36.45	-4.50729
36.5	-4.37315
36.55	-4.42222
36.6	-4.28487
36.65	-4.31782
36.7	-4.14627
36.75	-4.14043
36.8	-4.03931
36.85	-3.96076
36.9	-3.79663
36.95	-3.84293
37	-3.73272
37.05	-3.75127
37.1	-3.62473
37.15	-3.71313
37.2	-3.65689
37.25	-3.72701
37.3	-3.64932
37.35	-3.73646
37.4	-3.66265
37.45	-3.80846
37.5	-3.73982
37.55	-3.88462
37.6	-3.80768
37.65	-3.98784
37.7	-4.00681
37.75	-4.24051
37.8	-4.30017
37.85	-4.45093
37.9	-4.36979
37.95	-4.51241
38	-4.48385
38.05	-4.58333
38.1	-4.4271
38.15	-4.50614
38.2	-4.35724
38.25	-4.40198
38.3	-4.24235
38.35	-4.36931
38.4	-4.18925
38.45	-4.257
38.5	-4.1094
38.55	-4.1892
38.6	-4.03805
38.65	-4.11
38.7	-3.91788
38.75	-3.87964
38.8	-3.99735
38.85	-4.02611
38.9	-3.82351
38.95	-4.03351
39	-4.09182
39.05	-4.37745
39.1	-4.3605
39.15	-4.45884
39.2	-4.29775
39.25	-4.53277
39.3	-4.65167
39.35	-4.76154
39.4	-4.49185
39.45	-4.50689
39.5	-4.4261
39.55	-4.62776
39.6	-4.56517
39.65	-4.70825
39.7	-4.54403
39.75	-4.67408
39.8	-4.67049
39.85	-4.87971
39.9	-4.7477
39.95	-4.84044
40	-4.64133
40.05	-4.73009
40.1	-4.58357
40.15	-4.63548
40.2	-4.45916
40.25	-4.54473
40.3	-4.32566
40.35	-4.44427
40.4	-4.21507
40.45	-4.27168
40.5	-4.05246
40.55	-4.1066
40.6	-3.90359
40.65	-3.94895
40.7	-3.80664
40.75	-3.8969
40.8	-3.72623
40.85	-3.87839
40.9	-3.7484
40.95	-3.91086
41	-3.77816
41.05	-3.93305
41.1	-3.77931
41.15	-3.94266
41.2	-3.85174
41.25	-4.05494
41.3	-3.93199
41.35	-4.1135
41.4	-4.11929
41.45	-4.42896
41.5	-4.40326
41.55	-4.55579
41.6	-4.50199
41.65	-4.66651
41.7	-4.53449
41.75	-4.67553
41.8	-4.48416
41.85	-4.58693
41.9	-4.44784
41.95	-4.51644
42	-4.37027
42.05	-4.46943
42.1	-4.25812
42.15	-4.39866
42.2	-4.19165
42.25	-4.29947
42.3	-4.12963
42.35	-4.2039
42.4	-3.97106
42.45	-3.98484
42.5	-4.13443
42.55	-4.12044
42.6	-3.97734
42.65	-4.19866
42.7	-4.23142
42.75	-4.54323
42.8	-4.41629
42.85	-4.55939
42.9	-4.41011
42.95	-4.67459
43	-4.7881
43.05	-4.79627
43.1	-4.53375
43.15	-4.6196
43.2	-4.51962
43.25	-4.76168
43.3	-4.7004
43.35	-4.78969
43.4	-4.68525
43.45	-4.79434
43.5	-4.80996
43.55	-4.96822
43.6	-4.81784
43.65	-4.90097
43.7	-4.73045
43.75	-4.80992
43.8	-4.62821
43.85	-4.70367
43.9	-4.51399
43.95	-4.61625
44	-4.4204
44.05	-4.49595
44.1	-4.27522
44.15	-4.34221
44.2	-4.14244
44.25	-4.17214
44.3	-3.96478
44.35	-4.0389
44.4	-3.89524
44.45	-3.97523
44.5	-3.86263
44.55	-3.96643
44.6	-3.87126
44.65	-4.00307
44.7	-3.87735
44.75	-4.00867
44.8	-3.92688
44.85	-4.0515
44.9	-3.98169
44.95	-4.12853
45	-4.06549
45.05	-4.22455
45.1	-4.27641
45.15	-4.53131
45.2	-4.51951
45.25	-4.69348
45.3	-4.58198
45.35	-4.71401
45.4	-4.64095
45.45	-4.73579
45.5	-4.5884
45.55	-4.65387
45.6	-4.53843
45.65	-4.57132
45.7	-4.44896
45.75	-4.5049
45.8	-4.38933
45.85	-4.45108
45.9	-4.33187
45.95	-4.38275
46	-4.21851
46.05	-4.22327
46.1	-4.04939
46.15	-4.13979
46.2	-4.25919
46.25	-4.16983
46.3	-4.1226
46.35	-4.29213
46.4	-4.40465
46.45	-4.65577
46.5	-4.5477
46.55	-4.58508
46.6	-4.53464
46.65	-4.82389
46.7	-4.89263
46.75	-4.82045
46.8	-4.64876
46.85	-4.70298
46.9	-4.69682
46.95	-4.82493
47	-4.84821
47.05	-4.84946
47.1	-4.7981
47.15	-4.85354
47.2	-5.01652
47.25	-5.04078
47.3	-4.92696
47.35	-4.95274
47.4	-4.82793
47.45	-4.83785
47.5	-4.73867
47.55	-4.72865
47.6	-4.63681
47.65	-4.66293
47.7	-4.5362
47.75	-4.52602
47.8	-4.43094
47.85	-4.38806
47.9	-4.25658
47.95	-4.18141
48	-4.10318
48.05	-4.11952
48.1	-4.05567
48.15	-4.05701
48.2	-3.99853
48.25	-4.04966
48.3	-4.03993
48.35	-4.03719
48.4	-4.0603
48.45	-4.07161
48.5	-4.07937
48.55	-4.1206
48.6	-4.15751
48.65	-4.21289
48.7	-4.2603
48.75	-4.32558
48.8	-4.48588
48.85	-4.61718
48.9	-4.68695
48.95	-4.70803
49	-4.78992
49.05	-4.81515
49.1	-4.80077
49.15	-4.76738
49.2	-4.73436
49.25	-4.70113
49.3	-4.68407
49.35	-4.6374
49.4	-4.59094
49.45	-4.56029
49.5	-4.55014
49.55	-4.49857
49.6	-4.47221
49.65	-4.42436
49.7	-4.39247
49.75	-4.29817
49.8	-4.16256
49.85	-4.32192
49.9	-4.37441
49.95	-4.22254
50	-4.27626
50.05	-4.43047
50.1	-4.63494
50.15	-4.69639
50.2	-4.71684
50.25	-4.62459
50.3	-4.73166
50.35	-4.91833
50.4	-4.98611
50.45	-4.84932
50.5	-4.77845
50.55	-4.73257
50.6	-4.83756
50.65	-4.91452
50.7	-4.95577
50.75	-4.89067
50.8	-4.92787
50.85	-4.9333
50.9	-5.14999
50.95	-5.0598
51	-5.05786
51.05	-4.99233
51.1	-4.98495
51.15	-4.87207
51.2	-4.86717
51.25	-4.77113
51.3	-4.7764
51.35	-4.70413
51.4	-4.68874
51.45	-4.57501
51.5	-4.53994
51.55	-4.37417
51.6	-4.37251
51.65	-4.21675
51.7	-4.25207
51.75	-4.13217
51.8	-4.1816
51.85	-4.07776
51.9	-4.1555
51.95	-4.06152
52	-4.15556
52.05	-4.11281
52.1	-4.19653
52.15	-4.13959
52.2	-4.23268
52.25	-4.15073
52.3	-4.3084
52.35	-4.24721
52.4	-4.37938
52.45	-4.43974
52.5	-4.64417
52.55	-4.6951
52.6	-4.81019
52.65	-4.76443
52.7	-4.90207
52.75	-4.82817
52.8	-4.93825
52.85	-4.77477
52.9	-4.86591
52.95	-4.70659
53	-4.78207
53.05	-4.65391
53.1	-4.73006
53.15	-4.59624
53.2	-4.6648
53.25	-4.52803
53.3	-4.55159
53.35	-4.41885
53.4	-4.49021
53.45	-4.26984
53.5	-4.24318
53.55	-4.43614
53.6	-4.45816
53.65	-4.26457
53.7	-4.43073
53.75	-4.52805
53.8	-4.77381
53.85	-4.73028
53.9	-4.79221
53.95	-4.65458
54	-4.88526
54.05	-5.01153
54.1	-5.06728
54.15	-4.83832
54.2	-4.88321
54.25	-4.77841
54.3	-4.94376
54.35	-4.93641
54.4	-5.00257
54.45	-4.90238
54.5	-5.02307
54.55	-5.05147
54.6	-5.19757
54.65	-5.07351
54.7	-5.15132
54.75	-4.98557
54.8	-5.03045
54.85	-4.88147
54.9	-4.94137
54.95	-4.80764
55	-4.84316
55.05	-4.66512
55.1	-4.76091
55.15	-4.55587
55.2	-4.603
55.25	-4.42536
55.3	-4.4473
55.35	-4.23197
55.4	-4.30808
55.45	-4.16721
55.5	-4.26312
55.55	-4.11265
55.6	-4.23258
55.65	-4.11918
55.7	-4.26615
55.75	-4.14105
55.8	-4.28542
55.85	-4.17782
55.9	-4.34787
55.95	-4.22336
56	-4.4082
56.05	-4.31616
56.1	-4.4843
56.15	-4.5558
56.2	-4.77813
56.25	-4.73964
56.3	-4.90049
56.35	-4.81589
56.4	-4.99837
56.45	-4.88916
56.5	-4.99499
56.55	-4.85427
56.6	-4.89816
56.65	-4.75429
56.7	-4.8562
56.75	-4.67523
56.8	-4.78381
56.85	-4.60204
56.9	-4.69299
56.95	-4.55491
57	-4.65325
57.05	-4.44749
57.1	-4.54757
57.15	-4.28369
57.2	-4.37662
57.25	-4.48929
57.3	-4.44139
57.35	-4.32129
57.4	-4.53346
57.45	-4.61465
57.5	-4.89231
57.55	-4.7499
57.6	-4.85933
57.65	-4.72471
57.7	-5.0419
57.75	-5.1065
57.8	-5.10638
57.85	-4.84595
57.9	-4.9542
57.95	-4.85279
58	-5.06354
58.05	-4.99969
58.1	-5.10075
58.15	-4.95923
58.2	-5.06437
58.25	-5.12321
58.3	-5.25801
58.35	-5.09008
58.4	-5.16596
58.45	-5.00432
58.5	-5.09588
58.55	-4.90731
58.6	-4.9944
58.65	-4.81586
58.7	-4.8789
58.75	-4.71236
58.8	-4.78324
58.85	-4.57676
58.9	-4.64738
58.95	-4.47216
59	-4.4931
59.05	-4.27875
59.1	-4.39899
59.15	-4.21538
59.2	-4.30927
59.25	-4.16872
59.3	-4.28441
59.35	-4.16037
59.4	-4.31996
59.45	-4.24706
59.5	-4.35876
59.55	-4.23019
59.6	-4.41377
59.65	-4.30727
59.7	-4.44802
59.75	-4.39657
59.8	-4.58986
59.85	-4.60393
59.9	-4.84251
59.95	-4.82211
60	-4.98108
60.05	-4.90365
60.1	-5.04272
60.15	-4.93466
60.2	-5.02108
60.25	-4.83862
60.3	-4.9393
60.35	-4.78885
60.4	-4.89737
60.45	-4.70339
60.5	-4.81478
60.55	-4.66153
60.6	-4.75023
60.65	-4.58556
60.7	-4.66279
60.75	-4.50027
60.8	-4.5485
60.85	-4.32262
60.9	-4.54477
60.95	-4.46533
61	-4.48006
61.05	-4.37487
61.1	-4.61479
61.15	-4.69304
61.2	-4.92138
61.25	-4.82311
61.3	-4.90243
61.35	-4.7989
61.4	-5.14856
61.45	-5.12685
61.5	-5.11294
61.55	-4.86616
61.6	-5.01072
61.65	-4.9104
61.7	-5.12518
61.75	-5.01445
61.8	-5.13217
61.85	-5.01469
61.9	-5.16804
61.95	-5.21316
62	-5.3205
62.05	-5.15655
62.1	-5.19554
62.15	-5.03544
62.2	-5.10085
62.25	-4.95922
62.3	-5.01816
62.35	-4.84171
62.4	-4.92737
62.45	-4.77785
62.5	-4.80872
62.55	-4.64577
62.6	-4.66584
62.65	-4.48585
62.7	-4.523
62.75	-4.32132
62.8	-4.39079
62.85	-4.28887
62.9	-4.3374
62.95	-4.2577
63	-4.3531
63.05	-4.26906
63.1	-4.38982
63.15	-4.30707
63.2	-4.39157
63.25	-4.34204
63.3	-4.42673
63.35	-4.41519
63.4	-4.53222
63.45	-4.45085
63.5	-4.64702
63.55	-4.71178
63.6	-4.92097
63.65	-4.87725
63.7	-4.98106
63.75	-4.99709
63.8	-5.08486
63.85	-5.02342
63.9	-5.0397
63.95	-4.95975
64	-4.97318
64.05	-4.85739
64.1	-4.89446
64.15	-4.81796
64.2	-4.84138
64.25	-4.75142
64.3	-4.77138
64.35	-4.66344
64.4	-4.69591
64.45	-4.56788
64.5	-4.56123
64.55	-4.37173
64.6	-4.64967
64.65	-4.55641
64.7	-4.51944
64.75	-4.53375
64.8	-4.72991
64.85	-4.83778
64.9	-4.96722
64.95	-4.88769
65	-4.90257
65.05	-4.94328
65.1	-5.19582
65.15	-5.14589
65.2	-5.09267
65.25	-4.96347
65.3	-5.04394
65.35	-5.02856
65.4	-5.20791
65.45	-5.18522
65.5	-5.19598
65.55	-5.12801
65.6	-5.26719
65.65	-5.32767
65.7	-5.32155
65.75	-5.23509
65.8	-5.20529
65.85	-5.14384
65.9	-5.07342
65.95	-5.04458
66	-5.03397
66.05	-4.98705
66.1	-4.96422
66.15	-4.89089
66.2	-4.8149
66.25	-4.73323
66.3	-4.68184
66.35	-4.55538
66.4	-4.53103
66.45	-4.47102
66.5	-4.42723
66.55	-4.3954
66.6	-4.38171
66.65	-4.36571
66.7	-4.376
66.75	-4.37824
66.8	-4.42521
66.85	-4.40571
66.9	-4.43077
66.95	-4.42647
67	-4.4905
67.05	-4.54243
67.1	-4.5576
67.15	-4.58871
67.2	-4.74865
67.25	-4.88415
67.3	-4.96446
67.35	-5.00434
67.4	-5.04858
67.45	-5.09061
67.5	-5.10179
67.55	-5.10926
67.6	-5.05569
67.65	-5.04172
67.7	-4.97012
67.75	-4.97075
67.8	-4.92278
67.85	-4.91466
67.9	-4.86459
67.95	-4.82599
68	-4.77433
68.05	-4.76257
68.1	-4.69296
68.15	-4.66076
68.2	-4.54478
68.25	-4.45318
68.3	-4.68893
68.35	-4.59251
68.4	-4.53344
68.45	-4.67627
68.5	-4.78462
68.55	-4.98799
68.6	-4.99317
68.65	-4.9642
68.7	-4.93776
68.75	-5.15125
68.8	-5.3075
68.85	-5.2438
68.9	-5.07278
68.95	-5.07263
69	-5.06206
69.05	-5.20929
69.1	-5.23414
69.15	-5.27508
69.2	-5.21447
69.25	-5.26339
69.3	-5.39505
69.35	-5.43162
69.4	-5.35424
69.45	-5.31476
69.5	-5.21437
69.55	-5.24037
69.6	-5.12836
69.65	-5.13391
69.7	-5.05771
69.75	-5.04374
69.8	-4.94242
69.85	-4.96771
69.9	-4.82313
69.95	-4.79338
70	-4.6537
70.05	-4.65787
70.1	-4.49619
70.15	-4.55694
70.2	-4.4442
70.25	-4.4821
70.3	-4.3823
70.35	-4.46062
70.4	-4.39921
70.45	-4.5077
70.5	-4.41197
70.55	-4.49911
70.6	-4.44293
70.65	-4.54639
70.7	-4.49202
70.75	-4.62676
70.8	-4.59476
70.85	-4.72731
70.9	-4.77945
70.95	-4.9704
71	-4.98475
71.05	-5.09764
71.1	-5.04777
71.15	-5.18243
71.2	-5.10244
71.25	-5.18977
71.3	-5.06408
71.35	-5.1097
71.4	-4.99162
71.45	-5.03904
71.5	-4.90784
71.55	-4.97474
71.6	-4.85496
71.65	-4.90418
71.7	-4.76477
71.75	-4.83426
71.8	-4.67995
71.85	-4.72337
71.9	-4.5136
71.95	-4.6342
72	-4.6591
72.05	-4.64804
72.1	-4.55556
72.15	-4.78046
72.2	-4.88799
72.25	-5.09779
72.3	-5.01678
72.35	-5.08682
72.4	-5.0104
72.45	-5.30818
72.5	-5.38606
72.55	-5.35069
72.6	-5.13665
72.65	-5.21815
72.7	-5.13823
72.75	-5.36731
72.8	-5.33331
72.85	-5.3677
72.9	-5.24025
72.95	-5.34737
73	-5.43086
73.05	-5.5372
73.1	-5.37357
73.15	-5.42901
73.2	-5.26131
73.25	-5.33136
73.3	-5.1392
73.35	-5.23462
73.4	-5.05278
73.45	-5.10928
73.5	-4.95667
73.55	-5.00894
73.6	-4.82779
73.65	-4.85264
73.7	-4.67828
73.75	-4.70002
73.8	-4.53671
73.85	-4.63196
73.9	-4.46544
73.95	-4.54138
74	-4.42822
74.05	-4.5556
74.1	-4.41362
74.15	-4.54861
74.2	-4.4476
74.25	-4.59013
74.3	-4.47823
74.35	-4.6101
74.4	-4.50533
74.45	-4.6504
74.5	-4.59853
74.55	-4.79163
74.6	-4.81281
74.65	-5.06172
74.7	-4.97032
74.75	-5.15466
74.8	-5.0619
74.85	-5.26433
74.9	-5.10986
74.95	-5.2084
75	-5.03412
75.05	-5.12244
75.1	-4.99418
75.15	-5.06025
75.2	-4.89509
75.25	-4.99518
75.3	-4.8443
75.35	-4.95264
75.4	-4.7859
75.45	-4.87828
75.5	-4.68485
75.55	-4.71324
75.6	-4.46486
75.65	-4.79936
75.7	-4.66484
75.75	-4.68682
75.8	-4.61447
75.85	-4.88015
75.9	-4.9007
75.95	-5.12439
76	-4.99052
76.05	-5.06949
76.1	-4.99573
76.15	-5.35574
76.2	-5.20929
76.25	-5.25836
76.3	-5.07851
76.35	-5.21253
76.4	-5.11493
76.45	-5.36106
76.5	-5.2771
76.55	-5.36845
76.6	-5.18776
76.65	-5.40193
76.7	-5.41705
76.75	-5.48301
76.8	-5.30695
76.85	-5.36595
76.9	-5.20615
76.95	-5.28283
77	-5.09195
77.05	-5.19959
77.1	-4.99315
77.15	-5.11697
77.2	-4.93399
77.25	-4.99635
77.3	-4.82037
77.35	-4.87819
77.4	-4.64816
77.45	-4.71553
77.5	-4.51939
77.55	-4.65593
77.6	-4.44859
77.65	-4.54266
77.7	-4.41849
77.75	-4.55375
77.8	-4.43934
77.85	-4.57815
77.9	-4.46775
77.95	-4.61533
78	-4.48926
78.05	-4.64834
78.1	-4.56019
78.15	-4.70059
78.2	-4.63865
78.25	-4.86569
78.3	-4.85685
78.35	-5.09795
78.4	-5.02127
78.45	-5.17498
78.5	-5.10542
78.55	-5.25049
78.6	-5.0955
78.65	-5.22426
78.7	-5.0562
78.75	-5.17017
78.8	-5.01653
78.85	-5.10094
78.9	-4.92488
78.95	-4.9766
79	-4.87861
79.05	-4.96217
79.1	-4.77105
79.15	-4.86282
79.2	-4.68129
79.25	-4.68593
79.3	-4.45125
79.35	-4.8996
79.4	-4.62314
79.45	-4.71113
79.5	-4.67426
79.55	-4.96401
79.6	-4.97254
79.65	-5.13832
79.7	-5.00263
79.75	-5.10403
79.8	-5.09196
79.85	-5.43616
79.9	-5.22587
79.95	-5.24849
80	-5.05924
80.05	-5.19884
80.1	-5.13178
80.15	-5.34425
80.2	-5.18509
80.25	-5.31091
80.3	-5.1752
80.35	-5.46498
80.4	-5.36695
80.45	-5.4589
80.5	-5.24154
80.55	-5.32739
80.6	-5.15943
80.65	-5.25006
80.7	-5.05258
80.75	-5.1837
80.8	-5.01289
80.85	-5.0842
80.9	-4.88865
80.95	-4.98353
81	-4.78803
81.05	-4.82556
81.1	-4.61003
81.15	-4.67668
81.2	-4.52416
81.25	-4.63314
81.3	-4.45562
81.35	-4.54488
81.4	-4.44446
81.45	-4.56304
81.5	-4.44247
81.55	-4.60291
81.6	-4.46886
81.65	-4.60825
81.7	-4.52787
81.75	-4.66704
81.8	-4.58686
81.85	-4.74257
81.9	-4.61082
81.95	-4.91126
82	-4.88276
82.05	-5.13942
82.1	-5.01244
82.15	-5.21541
82.2	-5.11428
82.25	-5.26638
82.3	-5.1304
82.35	-5.19157
82.4	-5.01932
82.45	-5.12321
82.5	-5.00567
82.55	-5.07936
82.6	-4.90946
82.65	-4.99686
82.7	-4.85738
82.75	-4.97668
82.8	-4.77501
82.85	-4.84578
82.9	-4.65339
82.95	-4.65353
83	-4.53613
83.05	-4.86943
83.1	-4.61368
83.15	-4.69434
83.2	-4.70066
83.25	-4.97407
83.3	-5.02596
83.35	-5.12334
83.4	-4.98919
83.45	-5.13277
83.5	-5.16605
83.55	-5.44188
83.6	-5.20479
83.65	-5.23887
83.7	-5.11955
83.75	-5.26444
83.8	-5.17837
83.85	-5.35926
83.9	-5.22447
83.95	-5.35642
84	-5.21185
84.05	-5.53315
84.1	-5.36361
84.15	-5.41599
84.2	-5.26679
84.25	-5.35108
84.3	-5.15586
84.35	-5.24786
84.4	-5.0866
84.45	-5.16191
84.5	-5.00467
84.55	-5.09985
84.6	-4.90991
84.65	-4.95909
84.7	-4.79704
84.75	-4.80749
84.8	-4.6066
84.85	-4.68471
84.9	-4.52242
84.95	-4.64403
85	-4.4475
85.05	-4.59067
85.1	-4.46707
85.15	-4.60244
85.2	-4.47318
85.25	-4.60219
85.3	-4.51564
85.35	-4.63765
85.4	-4.5701
85.45	-4.67021
85.5	-4.58958
85.55	-4.76699
85.6	-4.69468
85.65	-4.96811
85.7	-4.97364
85.75	-5.13325
85.8	-5.03852
85.85	-5.24035
85.9	-5.16773
85.95	-5.27407
86	-5.11818
86.05	-5.23507
86.1	-5.07575
86.15	-5.16021
86.2	-4.97671
86.25	-5.08845
86.3	-4.93505
86.35	-5.01957
86.4	-4.84946
86.45	-4.97021
86.5	-4.79877
86.55	-4.86576
86.6	-4.67521
86.65	-4.63873
86.7	-4.68174
86.75	-4.85939
86.8	-4.59756
86.85	-4.77146
86.9	-4.80652
86.95	-5.07578
87	-5.12718
87.05	-5.21544
87.1	-5.05122
87.15	-5.24746
87.2	-5.3525
87.25	-5.52774
87.3	-5.27204
87.35	-5.25849
87.4	-5.15257
87.45	-5.30349
87.5	-5.23919
87.55	-5.37675
87.6	-5.24295
87.65	-5.32673
87.7	-5.24199
87.75	-5.52358
87.8	-5.35912
87.85	-5.42781
87.9	-5.24998
87.95	-5.36021
88	-5.16909
88.05	-5.26616
88.1	-5.09331
88.15	-5.17873
88.2	-5.02902
88.25	-5.1185
88.3	-4.90528
88.35	-4.98488
88.4	-4.79164
88.45	-4.79867
88.5	-4.6143
88.55	-4.7378
88.6	-4.59612
88.65	-4.65211
88.7	-4.50125
88.75	-4.60042
88.8	-4.50955
88.85	-4.64625
88.9	-4.53232
88.95	-4.65032
89	-4.52554
89.05	-4.65191
89.1	-4.57108
89.15	-4.73503
89.2	-4.64622
89.25	-4.79326
89.3	-4.74869
89.35	-5.06247
89.4	-5.02287
89.45	-5.20575
89.5	-5.08375
89.55	-5.25322
89.6	-5.18337
89.65	-5.29594
89.7	-5.13556
89.75	-5.24456
89.8	-5.10288
89.85	-5.14687
89.9	-5.00918
89.95	-5.11092
90	-4.92467
90.05	-5.02638
90.1	-4.87953
90.15	-4.98523
90.2	-4.79351
90.25	-4.87276
90.3	-4.6313
90.35	-4.64067
90.4	-4.79117
90.45	-4.82173
90.5	-4.62694
90.55	-4.85306
90.6	-4.87521
90.65	-5.13254
90.7	-5.05167
90.75	-5.16843
90.8	-5.01964
90.85	-5.25638
90.9	-5.33068
90.95	-5.44485
91	-5.20697
91.05	-5.26704
91.1	-5.15863
91.15	-5.33664
91.2	-5.28289
91.25	-5.42572
91.3	-5.27336
91.35	-5.39451
91.4	-5.41957
91.45	-5.57941
91.5	-5.38606
91.55	-5.47413
91.6	-5.29858
91.65	-5.37158
91.7	-5.20539
91.75	-5.27961
91.8	-5.11841
91.85	-5.21538
91.9	-5.01396
91.95	-5.13309
92	-4.93091
92.05	-5.02495
92.1	-4.7996
92.15	-4.82044
92.2	-4.59202
92.25	-4.7106
92.3	-4.56051
92.35	-4.65758
92.4	-4.49071
92.45	-4.629
92.5	-4.49826
92.55	-4.6481
92.6	-4.54727
92.65	-4.6645
92.7	-4.56713
92.75	-4.71637
92.8	-4.59267
92.85	-4.77867
92.9	-4.6761
92.95	-4.83477
93	-4.84383
93.05	-5.0883
93.1	-5.01622
93.15	-5.2176
93.2	-5.1369
93.25	-5.30014
93.3	-5.19046
93.35	-5.30859
93.4	-5.13293
93.45	-5.25957
93.5	-5.09289
93.55	-5.18335
93.6	-5.03121
93.65	-5.11038
93.7	-4.94934
93.75	-5.05072
93.8	-4.90089
93.85	-4.9749
93.9	-4.80384
93.95	-4.87029
94	-4.61468
94.05	-4.68574
94.1	-4.85638
94.15	-4.87074
94.2	-4.68032
94.25	-4.91392
94.3	-4.94695
94.35	-5.239
94.4	-5.06877
94.45	-5.20423
94.5	-5.05792
94.55	-5.2921
94.6	-5.35244
94.65	-5.36754
94.7	-5.17897
94.75	-5.272
94.8	-5.15785
94.85	-5.33595
94.9	-5.28244
94.95	-5.38581
95	-5.27001
95.05	-5.38169
95.1	-5.42336
95.15	-5.50644
95.2	-5.34541
95.25	-5.46681
95.3	-5.28209
95.35	-5.32612
95.4	-5.16348
95.45	-5.26976
95.5	-5.11126
95.55	-5.20553
95.6	-5.0395
95.65	-5.10801
95.7	-4.92013
95.75	-4.95726
95.8	-4.76283
95.85	-4.81631
95.9	-4.64534
95.95	-4.7334
96	-4.57758
96.05	-4.6573
96.1	-4.54004
96.15	-4.63718
96.2	-4.54342
96.25	-4.65269
96.3	-4.58549
96.35	-4.68449
96.4	-4.57808
96.45	-4.72278
96.5	-4.62846
96.55	-4.79938
96.6	-4.6747
96.65	-4.91038
96.7	-4.90293
96.75	-5.14355
96.8	-5.07329
96.85	-5.26511
96.9	-5.16779
96.95	-5.38058
97	-5.20671
97.05	-5.323
97.1	-5.13618
97.15	-5.23571
97.2	-5.09623
97.25	-5.18824
97.3	-5.02076
97.35	-5.10855
97.4	-4.98003
97.45	-5.078
97.5	-4.89097
97.55	-5.01258
97.6	-4.81567
97.65	-4.87282
97.7	-4.641
97.75	-4.82418
97.8	-4.82813
97.85	-4.82406
97.9	-4.68854
97.95	-4.94464
98	-4.99451
98.05	-5.22947
98.1	-5.10397
98.15	-5.20613
98.2	-5.07679
98.25	-5.37264
98.3	-5.34985
98.35	-5.36277
98.4	-5.14019
98.45	-5.26632
98.5	-5.1807
98.55	-5.36896
98.6	-5.31855
98.65	-5.40436
98.7	-5.27304
98.75	-5.40162
98.8	-5.45423
98.85	-5.5267
98.9	-5.35613
98.95	-5.42018
99	-5.27039
99.05	-5.32125
99.1	-5.18982
99.15	-5.27756
99.2	-5.10382
99.25	-5.1935
99.3	-5.04283
99.35	-5.0842
99.4	-4.91047
99.45	-5.0019
99.5	-4.76083
99.55	-4.80014
99.6	-4.66057
99.65	-4.75679
99.7	-4.58948
99.75	-4.62842
99.8	-4.56303
99.85	-4.66964
99.9	-4.54254
[truncated: 1,295 more rows]

## Sheet: Figure S9a
t (s)	ΔT (K)
0	0.13995
0.05	0.05835
0.1	0.11848
0.15	0.04424
0.2	0.14341
0.25	0.04363
0.3	0.14081
0.35	0.03732
0.4	0.14298
0.45	0.06713
0.5	0.10517
0.55	0.03725
0.6	0.10513
0.65	0.01608
0.7	0.08881
0.75	0.00318
0.8	0.09776
0.85	0.00982
0.9	0.11378
0.95	0.04385
1	0.08767
1.05	0.01557
1.1	0.07602
1.15	0.00111
1.2	0.0843
1.25	-0.00677
1.3	0.07875
1.35	0.01254
1.4	0.08227
1.45	0.000940393
1.5	0.0612
1.55	-0.01118
1.6	0.04655
1.65	-0.01069
1.7	0.065
1.75	-0.01605
1.8	0.07834
1.85	0.00823
1.9	0.02603
1.95	0.00681
2	0.06143
2.05	-0.02062
2.1	0.0253
2.15	-0.01903
2.2	0.04514
2.25	-0.01157
2.3	0.01055
2.35	0.00654
2.4	0.02591
2.45	-0.03704
2.5	0.01976
2.55	-0.02401
2.6	0.01537
2.65	-0.04446
2.7	0.02555
2.75	-0.02789
2.8	0.0023
2.85	-0.02422
2.9	-0.00379
2.95	-0.04212
3	0.01075
3.05	-0.03818
3.1	-2.26023e-06
3.15	-0.03815
3.2	-0.00788
3.25	-0.04374
3.3	-0.01523
3.35	-0.06322
3.4	-0.03152
3.45	-0.04067
3.5	-0.00962
3.55	-0.05104
3.6	-0.01986
3.65	-0.07417
3.7	-0.01818
3.75	-0.056
3.8	-0.04001
3.85	-0.13005
3.9	-0.16326
3.95	-0.3065
4	-0.40597
4.05	-0.61506
4.1	-0.87576
4.15	-1.53104
4.2	-2.15887
4.25	-2.78331
4.3	-3.33823
4.35	-3.74537
4.4	-4.01236
4.45	-4.18719
4.5	-4.34478
4.55	-4.47172
4.6	-4.53906
4.65	-4.66243
4.7	-4.71734
4.75	-4.79508
4.8	-4.81087
4.85	-4.90222
4.9	-4.9308
4.95	-5.01923
5	-5.01203
5.05	-5.1108
5.1	-5.20514
5.15	-5.26756
5.2	-5.28339
5.25	-5.29658
5.3	-5.28062
5.35	-5.30508
5.4	-5.24961
5.45	-5.24032
5.5	-5.18553
5.55	-5.18707
5.6	-5.1248
5.65	-5.09965
5.7	-5.08075
5.75	-5.00539
5.8	-4.85388
5.85	-4.65536
5.9	-4.43225
5.95	-4.27038
6	-4.11814
6.05	-4.06313
6.1	-3.98963
6.15	-3.86351
6.2	-3.77133
6.25	-3.67375
6.3	-3.55061
6.35	-3.48401
6.4	-3.36676
6.45	-3.38051
6.5	-3.17228
6.55	-2.9902
6.6	-2.79995
6.65	-2.52508
6.7	-2.29906
6.75	-2.15201
6.8	-2.11406
6.85	-2.16635
6.9	-2.31984
6.95	-2.41015
7	-2.54308
7.05	-2.61227
7.1	-2.70491
7.15	-2.71523
7.2	-2.74233
7.25	-2.77539
7.3	-2.76391
7.35	-2.8036
7.4	-2.81053
7.45	-2.80463
7.5	-2.76255
7.55	-2.65815
7.6	-2.50918
7.65	-2.31977
7.7	-2.17371
7.75	-2.04948
7.8	-2.17282
7.85	-2.42384
7.9	-2.69951
7.95	-3.07173
8	-3.51972
8.05	-3.93672
8.1	-4.13599
8.15	-4.32023
8.2	-4.50352
8.25	-4.61328
8.3	-4.778
8.35	-4.86704
8.4	-4.98542
8.45	-5.05529
8.5	-5.17109
8.55	-5.20265
8.6	-5.28835
8.65	-5.30422
8.7	-5.40035
8.75	-5.4356
8.8	-5.5362
8.85	-5.53483
8.9	-5.57794
8.95	-5.56012
9	-5.56734
9.05	-5.52784
9.1	-5.53806
9.15	-5.49561
9.2	-5.45963
9.25	-5.44329
9.3	-5.41336
9.35	-5.34132
9.4	-5.35206
9.45	-5.23644
9.5	-5.1164
9.55	-4.88978
9.6	-4.72955
9.65	-4.50805
9.7	-4.43304
9.75	-4.32883
9.8	-4.24152
9.85	-4.14968
9.9	-4.06562
9.95	-3.97533
10	-3.90198
10.05	-3.72683
10.1	-3.66906
10.15	-3.48788
10.2	-3.36969
10.25	-3.08887
10.3	-2.94312
10.35	-2.72076
10.4	-2.59176
10.45	-2.4538
10.5	-2.55493
10.55	-2.62138
10.6	-2.85045
10.65	-3.00525
10.7	-3.187
10.75	-3.25979
10.8	-3.36899
10.85	-3.37789
10.9	-3.45687
10.95	-3.4559
11	-3.5183
11.05	-3.48525
11.1	-3.55084
11.15	-3.47465
11.2	-3.45796
11.25	-3.28604
11.3	-3.08201
11.35	-2.83487
11.4	-2.74076
11.45	-2.55374
11.5	-2.773
11.55	-2.92556
11.6	-3.20143
11.65	-3.50139
11.7	-3.99002
11.75	-4.21689
11.8	-4.50601
11.85	-4.61546
11.9	-4.79983
11.95	-4.89416
12	-5.05218
12.05	-5.13453
12.1	-5.24514
12.15	-5.28372
12.2	-5.43581
12.25	-5.42124
12.3	-5.50581
12.35	-5.54078
12.4	-5.6321
12.45	-5.65404
12.5	-5.78687
12.55	-5.73459
12.6	-5.79794
12.65	-5.73809
12.7	-5.79457
12.75	-5.69584
12.8	-5.75053
12.85	-5.66008
12.9	-5.69948
12.95	-5.60957
13	-5.6129
13.05	-5.52756
13.1	-5.5634
13.15	-5.41407
13.2	-5.30924
13.25	-5.09355
13.3	-4.98109
13.35	-4.79606
13.4	-4.73001
13.45	-4.55279
13.5	-4.52555
13.55	-4.37775
13.6	-4.35223
13.65	-4.17455
13.7	-4.17802
13.75	-4.02715
13.8	-3.99546
13.85	-3.74665
13.9	-3.61025
13.95	-3.38268
14	-3.30682
14.05	-3.00439
14.1	-2.91271
14.15	-2.77139
14.2	-2.9059
14.25	-3.01769
14.3	-3.2974
14.35	-3.37027
14.4	-3.5609
14.45	-3.58062
14.5	-3.72093
14.55	-3.68184
14.6	-3.82117
14.65	-3.77384
14.7	-3.85408
14.75	-3.79562
14.8	-3.89047
14.85	-3.80437
14.9	-3.76711
14.95	-3.50847
15	-3.38183
15.05	-3.10117
15.1	-3.00378
15.15	-2.87315
15.2	-3.19816
15.25	-3.35749
15.3	-3.57941
15.35	-3.91655
15.4	-4.31623
15.45	-4.51019
15.5	-4.79012
15.55	-4.84099
15.6	-5.07641
15.65	-5.12687
15.7	-5.316
15.75	-5.33077
15.8	-5.50447
15.85	-5.48352
15.9	-5.61636
15.95	-5.59436
16	-5.73603
16.05	-5.71314
16.1	-5.81141
16.15	-5.82982
16.2	-5.9247
16.25	-5.85899
16.3	-5.93449
16.35	-5.84637
16.4	-5.92566
16.45	-5.84521
16.5	-5.91016
16.55	-5.80908
16.6	-5.86456
16.65	-5.76423
16.7	-5.81285
16.75	-5.68234
16.8	-5.70412
16.85	-5.51777
16.9	-5.48213
16.95	-5.24961
17	-5.19451
17.05	-4.96655
17.1	-4.95947
17.15	-4.77927
17.2	-4.7718
17.25	-4.57259
17.3	-4.56163
17.35	-4.38645
17.4	-4.40568
17.45	-4.19328
17.5	-4.18988
17.55	-3.96254
17.6	-3.86118
17.65	-3.58964
17.7	-3.49709
17.75	-3.27175
17.8	-3.20411
17.85	-3.0624
17.9	-3.31123
17.95	-3.37683
18	-3.57119
18.05	-3.63278
18.1	-3.86067
18.15	-3.87257
18.2	-3.9737
18.25	-3.94996
18.3	-4.03977
18.35	-3.99231
18.4	-4.0443
18.45	-4.02827
18.5	-4.07084
18.55	-3.98087
18.6	-3.97492
18.65	-3.69765
18.7	-3.53877
18.75	-3.36562
18.8	-3.26396
18.85	-3.1804
18.9	-3.48319
18.95	-3.59197
19	-3.94371
19.05	-4.21185
19.1	-4.61399
19.15	-4.75545
19.2	-5.01864
19.25	-5.07596
19.3	-5.28897
19.35	-5.33835
19.4	-5.51019
19.45	-5.53712
19.5	-5.67252
19.55	-5.66421
19.6	-5.78115
19.65	-5.77169
19.7	-5.90194
19.75	-5.85857
19.8	-5.96803
19.85	-6.00089
19.9	-6.06075
19.95	-6.03982
20	-6.08898
20.05	-6.02579
20.1	-6.07949
20.15	-6.00989
20.2	-6.02132
20.25	-5.96319
20.3	-5.99152
20.35	-5.90116
20.4	-5.98509
20.45	-5.86542
20.5	-5.85599
20.55	-5.69307
20.6	-5.6356
20.65	-5.42764
20.7	-5.356
20.75	-5.16008
20.8	-5.16969
20.85	-4.9961
20.9	-4.95501
20.95	-4.79635
21	-4.76099
21.05	-4.60894
21.1	-4.58562
21.15	-4.45002
21.2	-4.38649
21.25	-4.13713
21.3	-4.04699
21.35	-3.85761
21.4	-3.73843
21.45	-3.49112
21.5	-3.43881
21.55	-3.41369
21.6	-3.53469
21.65	-3.61848
21.7	-3.90366
21.75	-3.94966
21.8	-4.07066
21.85	-4.08179
21.9	-4.17438
21.95	-4.16037
22	-4.24185
22.05	-4.18919
22.1	-4.28007
22.15	-4.23535
22.2	-4.29037
22.25	-4.18719
22.3	-4.11294
22.35	-3.92504
22.4	-3.77371
22.45	-3.50294
22.5	-3.45233
22.55	-3.54073
22.6	-3.80791
22.65	-3.9147
22.7	-4.24531
22.75	-4.52776
22.8	-4.88451
22.85	-5.0537
22.9	-5.23222
22.95	-5.3411
23	-5.50203
23.05	-5.60064
23.1	-5.71465
23.15	-5.76463
23.2	-5.85597
23.25	-5.86907
23.3	-5.97403
23.35	-5.9858
23.4	-6.03029
23.45	-6.05073
23.5	-6.15399
23.55	-6.1991
23.6	-6.26109
23.65	-6.2658
23.7	-6.27551
23.75	-6.2404
23.8	-6.2603
23.85	-6.20212
23.9	-6.19144
23.95	-6.13788
24	-6.15674
24.05	-6.11434
24.1	-6.0963
24.15	-6.01294
24.2	-5.98115
24.25	-5.86231
24.3	-5.76582
24.35	-5.5851
24.4	-5.51013
24.45	-5.38508
24.5	-5.33529
24.55	-5.20333
24.6	-5.14596
24.65	-5.02298
24.7	-4.94888
24.75	-4.87148
24.8	-4.7907
24.85	-4.64341
24.9	-4.50141
24.95	-4.34249
25	-4.18157
25.05	-4.04723
25.1	-3.97136
25.15	-3.74206
25.2	-3.62278
25.25	-3.66646
25.3	-3.8377
25.35	-3.98426
25.4	-4.10452
25.45	-4.18969
25.5	-4.29733
25.55	-4.33675
25.6	-4.39215
25.65	-4.39837
25.7	-4.459
25.75	-4.44349
25.8	-4.46411
25.85	-4.47545
25.9	-4.45377
25.95	-4.36807
26	-4.24475
26.05	-4.0812
26.1	-3.90852
26.15	-3.73304
26.2	-3.67544
26.25	-3.88019
26.3	-4.01298
26.35	-4.18322
26.4	-4.47113
26.45	-4.84691
26.5	-5.0898
26.55	-5.30673
26.6	-5.41107
26.65	-5.56191
26.7	-5.68158
26.75	-5.77968
26.8	-5.86131
26.85	-5.93156
26.9	-5.99358
26.95	-6.0704
27	-6.08646
27.05	-6.15189
27.1	-6.19092
27.15	-6.26165
27.2	-6.332
27.25	-6.39194
27.3	-6.41541
27.35	-6.41551
27.4	-6.4148
27.45	-6.42264
27.5	-6.38645
27.55	-6.40001
27.6	-6.34011
27.65	-6.35038
27.7	-6.30361
27.75	-6.26331
27.8	-6.23444
27.85	-6.19935
27.9	-6.09233
27.95	-5.98247
28	-5.85079
28.05	-5.75176
28.1	-5.62971
28.15	-5.5618
28.2	-5.47251
28.25	-5.42489
28.3	-5.29185
28.35	-5.25086
28.4	-5.09294
28.45	-5.05311
28.5	-4.95305
28.55	-4.87969
28.6	-4.66388
28.65	-4.52206
28.7	-4.33632
28.75	-4.22647
28.8	-4.06396
28.85	-3.94083
28.9	-3.8969
28.95	-3.96349
29	-4.0924
29.05	-4.23882
29.1	-4.32874
29.15	-4.46899
29.2	-4.50121
29.25	-4.59314
29.3	-4.60242
29.35	-4.67009
29.4	-4.63869
29.45	-4.71022
29.5	-4.659
29.55	-4.69912
29.6	-4.62445
29.65	-4.60275
29.7	-4.41318
29.75	-4.24948
29.8	-4.04924
29.85	-3.98663
29.9	-3.96972
29.95	-4.15194
30	-4.24576
30.05	-4.50855
30.1	-4.80673
30.15	-5.19956
30.2	-5.36777
30.25	-5.59111
30.3	-5.66102
30.35	-5.83004
30.4	-5.90923
30.45	-5.99272
30.5	-6.03113
30.55	-6.14856
30.6	-6.19787
30.65	-6.33347
30.7	-6.323
30.75	-6.43431
30.8	-6.42307
30.85	-6.50889
30.9	-6.52192
30.95	-6.58847
31	-6.60569
31.05	-6.61118
31.1	-6.58729
31.15	-6.63209
31.2	-6.58292
31.25	-6.59038
31.3	-6.56366
31.35	-6.58263
31.4	-6.50831
31.45	-6.52021
31.5	-6.43995
31.55	-6.42987
31.6	-6.28944
31.65	-6.211
31.7	-6.02984
31.75	-5.93749
31.8	-5.82216
31.85	-5.81637
31.9	-5.64406
31.95	-5.63207
32	-5.46155
32.05	-5.4641
32.1	-5.31828
32.15	-5.28274
32.2	-5.13767
32.25	-5.07008
32.3	-4.8371
32.35	-4.73881
32.4	-4.52006
32.45	-4.41564
32.5	-4.21908
32.55	-4.17219
32.6	-4.09033
32.65	-4.2301
32.7	-4.31284
32.75	-4.51251
32.8	-4.55415
32.85	-4.74235
32.9	-4.73848
32.95	-4.88284
33	-4.81951
33.05	-4.92374
33.1	-4.84381
33.15	-4.94292
33.2	-4.87321
33.25	-4.93799
33.3	-4.83738
33.35	-4.79096
33.4	-4.56602
33.45	-4.43829
33.5	-4.19596
33.55	-4.17496
33.6	-4.17958
33.65	-4.41616
33.7	-4.49117
33.75	-4.79415
33.8	-5.09069
33.85	-5.49293
33.9	-5.59393
33.95	-5.83549
34	-5.89004
34.05	-6.05754
34.1	-6.08267
34.15	-6.27021
34.2	-6.26047
34.25	-6.43765
34.3	-6.43422
34.35	-6.56657
34.4	-6.54848
34.45	-6.63623
34.5	-6.59457
34.55	-6.74661
34.6	-6.69802
34.65	-6.87562
34.7	-6.80999
34.75	-6.93256
34.8	-6.81757
34.85	-6.90133
34.9	-6.77535
34.95	-6.8671
35	-6.71022
35.05	-6.80002
35.1	-6.63085
35.15	-6.69176
35.2	-6.58031
35.25	-6.62449
35.3	-6.44259
35.35	-6.40211
35.4	-6.14492
35.45	-6.11692
35.5	-5.95837
35.55	-5.97371
35.6	-5.82307
35.65	-5.81773
35.7	-5.65096
35.75	-5.64063
35.8	-5.46272
35.85	-5.4827
35.9	-5.31792
35.95	-5.2662
36	-4.9917
36.05	-4.89499
36.1	-4.67272
36.15	-4.60594
36.2	-4.38023
36.25	-4.37937
36.3	-4.30716
36.35	-4.51356
36.4	-4.54836
36.45	-4.80604
36.5	-4.81709
36.55	-4.9805
36.6	-4.95574
36.65	-5.08971
36.7	-5.02413
36.75	-5.13238
36.8	-5.07249
36.85	-5.16239
36.9	-5.07292
36.95	-5.16611
37	-5.01962
37.05	-4.98732
37.1	-4.73678
37.15	-4.6079
37.2	-4.38909
37.25	-4.36881
37.3	-4.45736
37.35	-4.65548
37.4	-4.78166
37.45	-5.14452
37.5	-5.40601
37.55	-5.7779
37.6	-5.84677
37.65	-6.01014
37.7	-6.0735
37.75	-6.33484
37.8	-6.36567
37.85	-6.48868
37.9	-6.5199
37.95	-6.62927
38	-6.61346
38.05	-6.75551
38.1	-6.77091
38.15	-6.90892
38.2	-6.89324
38.25	-6.99734
38.3	-6.96162
38.35	-7.07104
38.4	-6.99796
38.45	-7.08429
38.5	-7.00948
38.55	-7.06236
38.6	-6.9877
38.65	-7.04339
38.7	-6.94388
38.75	-6.99695
38.8	-6.8935
38.85	-6.95579
38.9	-6.79352
38.95	-6.76916
39	-6.57202
39.05	-6.53927
39.1	-6.36216
39.15	-6.30814
39.2	-6.11599
39.25	-6.13225
39.3	-5.98315
39.35	-5.97323
39.4	-5.82883
39.45	-5.82225
39.5	-5.67615
39.55	-5.65163
39.6	-5.49125
39.65	-5.40987
39.7	-5.16455
39.75	-5.06109
39.8	-4.84016
39.85	-4.76497
39.9	-4.56092
39.95	-4.59095
40	-4.55662
40.05	-4.77904
40.1	-4.85102
40.15	-5.04363
40.2	-5.06045
40.25	-5.21733
40.3	-5.19057
40.35	-5.30025
40.4	-5.25455
40.45	-5.3581
40.5	-5.29545
40.55	-5.38246
40.6	-5.28766
40.65	-5.33536
40.7	-5.22201
40.75	-5.14952
40.8	-4.88522
40.85	-4.78436
40.9	-4.56914
40.95	-4.59383
41	-4.71917
41.05	-4.90362
41.1	-5.03405
41.15	-5.45336
41.2	-5.69398
41.25	-6.01705
41.3	-6.0402
41.35	-6.28794
41.4	-6.35112
41.45	-6.5457
41.5	-6.56517
41.55	-6.67071
41.6	-6.72752
41.65	-6.88541
41.7	-6.88789
41.75	-7.00177
41.8	-6.96548
41.85	-7.10798
41.9	-7.05015
41.95	-7.20607
42	-7.16549
42.05	-7.29087
42.1	-7.2329
42.15	-7.25329
42.2	-7.19412
42.25	-7.26713
42.3	-7.16083
42.35	-7.23326
42.4	-7.15541
42.45	-7.15848
42.5	-7.05034
42.55	-7.0941
42.6	-6.93074
42.65	-6.95062
42.7	-6.74741
42.75	-6.66232
42.8	-6.5058
42.85	-6.47099
42.9	-6.34771
42.95	-6.32273
43	-6.16238
43.05	-6.11979
43.1	-5.97123
43.15	-5.97196
43.2	-5.84024
43.25	-5.82206
43.3	-5.66503
43.35	-5.548
43.4	-5.31167
43.45	-5.23027
43.5	-5.01042
43.55	-4.92363
43.6	-4.75174
43.65	-4.81044
43.7	-4.8428
43.75	-5.04022
43.8	-5.08889
43.85	-5.2914
43.9	-5.32626
43.95	-5.46475
44	-5.45097
44.05	-5.53818
44.1	-5.50134
44.15	-5.57694
44.2	-5.50227
44.25	-5.59647
44.3	-5.51362
44.35	-5.55514
44.4	-5.38837
44.45	-5.29431
44.5	-5.08941
44.55	-4.97692
44.6	-4.77706
44.65	-4.83987
44.7	-4.98371
44.75	-5.19462
44.8	-5.32711
44.85	-5.76581
44.9	-5.94146
44.95	-6.23296
45	-6.35078
45.05	-6.54174
45.1	-6.5847
45.15	-6.75613
45.2	-6.82956
45.25	-6.98435
45.3	-6.97233
45.35	-7.14466
45.4	-7.09978
45.45	-7.20312
45.5	-7.18378
45.55	-7.28461
45.6	-7.26256
45.65	-7.42668
45.7	-7.39155
45.75	-7.47377
45.8	-7.39587
45.85	-7.48077
45.9	-7.39464
45.95	-7.46189
46	-7.35582
46.05	-7.40946
46.1	-7.32645
46.15	-7.35744
46.2	-7.25812
46.25	-7.26568
46.3	-7.14593
46.35	-7.12129
46.4	-6.92886
46.45	-6.84053
46.5	-6.66141
46.55	-6.64942
46.6	-6.51159
46.65	-6.49731
46.7	-6.32977
46.75	-6.31197
46.8	-6.14007
46.85	-6.12615
46.9	-5.98322
46.95	-5.97345
47	-5.78869
47.05	-5.68778
47.1	-5.45369
47.15	-5.3766
47.2	-5.16064
47.25	-5.09687
47.3	-4.95862
47.35	-5.02871
47.4	-5.09637
47.45	-5.30349
47.5	-5.39024
47.55	-5.53586
47.6	-5.56062
47.65	-5.69303
47.7	-5.67857
47.75	-5.74297
47.8	-5.71226
47.85	-5.79635
47.9	-5.7156
47.95	-5.79169
48	-5.70582
48.05	-5.72971
48.1	-5.56616
48.15	-5.4858
48.2	-5.24896
48.25	-5.16518
48.3	-4.96221
48.35	-5.15386
48.4	-5.25682
48.45	-5.45533
48.5	-5.64019
48.55	-6.018
48.6	-6.23395
48.65	-6.52081
48.7	-6.59701
48.75	-6.75199
48.8	-6.8407
48.85	-7.01976
48.9	-7.07046
48.95	-7.22451
49	-7.20004
49.05	-7.3125
49.1	-7.28441
49.15	-7.43153
49.2	-7.40295
49.25	-7.52317
49.3	-7.52722
49.35	-7.58846
49.4	-7.57526
49.45	-7.68674
49.5	-7.61934
49.55	-7.66777
49.6	-7.60929
49.65	-7.65921
49.7	-7.53119
49.75	-7.59077
49.8	-7.52271
49.85	-7.52341
49.9	-7.44595
49.95	-7.47637
50	-7.30973
50.05	-7.25456
50.1	-7.06103
50.15	-7.00937
50.2	-6.84751
50.25	-6.85001
50.3	-6.60118
50.35	-6.6299
50.4	-6.5023
50.45	-6.49332
50.5	-6.34337
50.55	-6.31907
50.6	-6.10829
50.65	-6.11827
50.7	-5.89137
50.75	-5.81179
50.8	-5.57386
50.85	-5.54585
50.9	-5.31721
50.95	-5.26964
51	-5.14396
51.05	-5.31893
51.1	-5.36594
51.15	-5.54831
51.2	-5.63544
51.25	-5.78588
51.3	-5.78634
51.35	-5.9098
51.4	-5.85583
51.45	-5.94633
51.5	-5.88535
51.55	-5.98236
51.6	-5.9108
51.65	-5.99257
51.7	-5.8747
51.75	-5.9018
51.8	-5.69542
51.85	-5.60427
51.9	-5.41135
51.95	-5.29995
52	-5.16875
52.05	-5.42539
52.1	-5.47634
52.15	-5.7342
52.2	-5.91851
52.25	-6.3112
52.3	-6.52666
52.35	-6.71635
52.4	-6.80937
52.45	-7.00108
52.5	-7.0584
52.55	-7.2331
52.6	-7.2374
52.65	-7.37556
52.7	-7.36227
52.75	-7.48994
52.8	-7.52127
52.85	-7.61036
52.9	-7.59803
52.95	-7.68381
53	-7.6862
53.05	-7.8137
53.1	-7.75721
53.15	-7.83595
53.2	-7.76566
53.25	-7.83609
53.3	-7.77645
53.35	-7.78405
53.4	-7.74545
53.45	-7.76818
53.5	-7.67086
53.55	-7.70727
53.6	-7.59985
53.65	-7.58547
53.7	-7.44957
53.75	-7.40524
53.8	-7.21055
53.85	-7.14846
53.9	-7.0122
53.95	-7.00499
54	-6.84479
54.05	-6.82868
54.1	-6.63227
54.15	-6.63839
54.2	-6.48123
54.25	-6.45261
54.3	-6.35754
54.35	-6.22853
54.4	-6.01105
54.45	-5.91727
54.5	-5.7258
54.55	-5.66986
54.6	-5.46782
54.65	-5.42461
54.7	-5.41438
54.75	-5.54456
54.8	-5.60592
54.85	-5.80514
54.9	-5.85136
54.95	-5.94156
55	-5.99921
55.05	-6.05582
55.1	-6.05854
55.15	-6.10374
55.2	-6.05326
55.25	-6.13375
55.3	-6.07411
55.35	-6.12433
55.4	-6.0416
55.45	-6.0031
55.5	-5.86977
55.55	-5.81135
55.6	-5.59652
55.65	-5.47185
55.7	-5.42481
55.75	-5.62263
55.8	-5.73085
55.85	-5.93244
55.9	-6.20153
55.95	-6.56637
56	-6.73676
56.05	-6.98244
56.1	-7.02992
56.15	-7.22725
56.2	-7.28909
56.25	-7.43406
56.3	-7.45202
56.35	-7.5737
56.4	-7.56808
56.45	-7.67476
56.5	-7.7314
56.55	-7.77282
56.6	-7.76907
56.65	-7.83686
56.7	-7.86731
56.75	-7.95622
56.8	-7.94678
56.85	-7.97563
56.9	-7.95301
56.95	-7.96255
57	-7.92081
57.05	-7.95748
57.1	-7.83779
57.15	-7.8709
57.2	-7.83171
57.25	-7.82445
57.3	-7.73569
57.35	-7.6764
57.4	-7.56533
57.45	-7.4984
57.5	-7.28876
57.55	-7.23786
57.6	-7.12837
57.65	-7.0762
57.7	-6.98393
57.75	-6.93042
57.8	-6.79452
57.85	-6.73248
57.9	-6.64324
57.95	-6.55068
58	-6.44919
58.05	-6.3201
58.1	-6.13086
58.15	-5.95819
58.2	-5.86797
58.25	-5.74944
58.3	-5.61434
58.35	-5.55508
58.4	-5.6372
58.45	-5.73153
58.5	-5.84346
58.55	-5.9398
58.6	-6.06893
58.65	-6.08298
58.7	-6.16344
58.75	-6.21256
58.8	-6.24852
58.85	-6.29549
58.9	-6.27374
58.95	-6.30433
59	-6.27558
59.05	-6.3184
59.1	-6.22907
59.15	-6.12886
59.2	-5.97995
59.25	-5.86541
59.3	-5.72125
59.35	-5.60864
59.4	-5.6734
59.45	-5.79514
59.5	-5.95086
59.55	-6.14853
59.6	-6.51041
59.65	-6.80694
59.7	-7.02193
59.75	-7.14311
59.8	-7.27698
59.85	-7.3902
59.9	-7.49666
59.95	-7.5695
60	-7.66054
60.05	-7.69886
60.1	-7.7654
60.15	-7.80665
60.2	-7.88592
60.25	-7.90107
60.3	-7.96419
60.35	-7.9865
60.4	-8.08391
60.45	-8.1068
60.5	-8.12998
60.55	-8.13088
60.6	-8.15401
60.65	-8.07326
60.7	-8.11625
60.75	-8.05342
60.8	-8.07643
60.85	-7.9889
60.9	-8.00471
60.95	-7.93192
61	-7.93971
61.05	-7.80572
61.1	-7.73417
61.15	-7.59055
61.2	-7.49887
61.25	-7.34738
61.3	-7.3201
61.35	-7.18219
61.4	-7.16734
61.45	-7.04982
61.5	-7.01626
61.55	-6.87605
61.6	-6.8015
61.65	-6.65608
61.7	-6.60594
61.75	-6.41436
61.8	-6.26454
61.85	-6.01592
61.9	-5.98841
61.95	-5.83291
62	-5.77168
62.05	-5.73566
62.1	-5.87597
62.15	-5.89613
62.2	-6.05812
62.25	-6.13075
62.3	-6.31653
62.35	-6.32854
62.4	-6.41168
62.45	-6.412
62.5	-6.48725
62.55	-6.43793
62.6	-6.5017
62.65	-6.44451
62.7	-6.50475
62.75	-6.47483
62.8	-6.46075
62.85	-6.23046
62.9	-6.14795
62.95	-5.96597
63	-5.88577
63.05	-5.73213
63.1	-5.94127
63.15	-5.97003
63.2	-6.16637
63.25	-6.41012
63.3	-6.75797
63.35	-6.9918
63.4	-7.26636
63.45	-7.28779
63.5	-7.50516
63.55	-7.55655
63.6	-7.70943
63.65	-7.73324
63.7	-7.87266
63.75	-7.86281
63.8	-7.97165
63.85	-7.95213
63.9	-8.07015
63.95	-8.04206
64	-8.14038
64.05	-8.14876
64.1	-8.26609
64.15	-8.21328
64.2	-8.33236
64.25	-8.25949
64.3	-8.31366
64.35	-8.20114
64.4	-8.27827
64.45	-8.16209
64.5	-8.21959
64.55	-8.13834
64.6	-8.16021
64.65	-8.03748
64.7	-8.07552
64.75	-7.88853
64.8	-7.87228
64.85	-7.65713
64.9	-7.61742
64.95	-7.44667
65	-7.44147
65.05	-7.26461
65.1	-7.27176
65.15	-7.13278
65.2	-7.10344
65.25	-6.96794
65.3	-6.96435
65.35	-6.76886
65.4	-6.69496
65.45	-6.50942
65.5	-6.40962
65.55	-6.17255
65.6	-6.13118
65.65	-5.93366
65.7	-5.94874
65.75	-5.93774
65.8	-6.06987
65.85	-6.11945
65.9	-6.30797
65.95	-6.39199
66	-6.54613
66.05	-6.51066
66.1	-6.66201
66.15	-6.58681
66.2	-6.64875
66.25	-6.62371
66.3	-6.67514
66.35	-6.63717
66.4	-6.66922
66.45	-6.59655
66.5	-6.61109
66.55	-6.39862
66.6	-6.38868
66.65	-6.11189
66.7	-6.03004
66.75	-5.90226
66.8	-6.11992
66.85	-6.17288
66.9	-6.43553
66.95	-6.62638
67	-7.06139
67.05	-7.24179
67.1	-7.50247
67.15	-7.51374
67.2	-7.71027
67.25	-7.77604
67.3	-7.91372
67.35	-7.90154
67.4	-8.06909
67.45	-8.04091
67.5	-8.15444
67.55	-8.1133
67.6	-8.27694
67.65	-8.2395
67.7	-8.34715
67.75	-8.33965
67.8	-8.46071
67.85	-8.41107
67.9	-8.47704
67.95	-8.42494
68	-8.44906
68.05	-8.36383
68.1	-8.4421
68.15	-8.34784
68.2	-8.3833
68.25	-8.3017
68.3	-8.29538
68.35	-8.19749
68.4	-8.19208
68.45	-8.04433
68.5	-7.98701
68.55	-7.80721
68.6	-7.71979
68.65	-7.57859
68.7	-7.54396
68.75	-7.44853
68.8	-7.42267
68.85	-7.24848
68.9	-7.23135
68.95	-7.08316
69	-7.05356
69.05	-6.91729
69.1	-6.85771
69.15	-6.60039
69.2	-6.48557
69.25	-6.29804
69.3	-6.25089
69.35	-6.04783
69.4	-6.06684
69.45	-6.09682
69.5	-6.32611
69.55	-6.37528
69.6	-6.54518
69.65	-6.5944
69.7	-6.63678
69.75	-6.67486
69.8	-6.80919
69.85	-6.77686
69.9	-6.84521
69.95	-6.78402
70	-6.87382
70.05	-6.77913
70.1	-6.88415
70.15	-6.73338
70.2	-6.67033
70.25	-6.54082
70.3	-6.47955
70.35	-6.22458
70.4	-6.14458
70.45	-6.10295
70.5	-6.33714
70.55	-6.40471
70.6	-6.62122
70.65	-6.93701
70.7	-7.26029
70.75	-7.42435
70.8	-7.62774
70.85	-7.66985
70.9	-7.84342
70.95	-7.92674
71	-8.03268
71.05	-8.11008
71.1	-8.20405
71.15	-8.21375
71.2	-8.29917
71.25	-8.30447
71.3	-8.35721
71.35	-8.38157
71.4	-8.47935
71.45	-8.47304
71.5	-8.55607
71.55	-8.55201
71.6	-8.57677
71.65	-8.54383
71.7	-8.57849
71.75	-8.53317
71.8	-8.49782
71.85	-8.45799
71.9	-8.47577
71.95	-8.38583
72	-8.43475
72.05	-8.29954
72.1	-8.22091
72.15	-8.12525
72.2	-8.04502
72.25	-7.8949
72.3	-7.81512
72.35	-7.70293
72.4	-7.63205
72.45	-7.55057
72.5	-7.4522
72.55	-7.36406
72.6	-7.32163
72.65	-7.21954
72.7	-7.14466
72.75	-7.01934
72.8	-6.90139
72.85	-6.62418
72.9	-6.55859
72.95	-6.45988
73	-6.33127
73.05	-6.1935
73.1	-6.23707
73.15	-6.36322
73.2	-6.47599
73.25	-6.61987
73.3	-6.65315
73.35	-6.74732
73.4	-6.87811
73.45	-6.92108
73.5	-6.91311
73.55	-6.93352
73.6	-6.96453
73.65	-7.00687
73.7	-6.96004
73.75	-6.99578
73.8	-6.9685
73.85	-6.91615
73.9	-6.81092
73.95	-6.62193
74	-6.52965
74.05	-6.38765
74.1	-6.23425
74.15	-6.39867
74.2	-6.51935
74.25	-6.62103
74.3	-6.87766
74.35	-7.20138
74.4	-7.47419
74.45	-7.66829
74.5	-7.75211
74.55	-7.89146
74.6	-7.99175
74.65	-8.11269
74.7	-8.16421
74.75	-8.27446
74.8	-8.31718
74.85	-8.4143
74.9	-8.42925
74.95	-8.48217
75	-8.49186
75.05	-8.5568
75.1	-8.59355
75.15	-8.65809
75.2	-8.67855
75.25	-8.71939
75.3	-8.69879
75.35	-8.7007
75.4	-8.67768
75.45	-8.67933
75.5	-8.63558
75.55	-8.61602
75.6	-8.58023
75.65	-8.56893
75.7	-8.48046
75.75	-8.46171
75.8	-8.34626
75.85	-8.27236
75.9	-8.08457
75.95	-8.03131
76	-7.88833
76.05	-7.83267
76.1	-7.72336
76.15	-7.70285
76.2	-7.54376
76.25	-7.52158
76.3	-7.37689
76.35	-7.35332
76.4	-7.22172
76.45	-7.17966
76.5	-6.96257
76.55	-6.79813
76.6	-6.5854
76.65	-6.57037
76.7	-6.41826
76.75	-6.38936
76.8	-6.42877
76.85	-6.59618
76.9	-6.61537
76.95	-6.7958
77	-6.88992
77.05	-7.00896
77.1	-7.01086
77.15	-7.07835
77.2	-7.058
77.25	-7.14705
77.3	-7.083
77.35	-7.16664
77.4	-7.10864
77.45	-7.18677
77.5	-7.05439
77.55	-7.07179
77.6	-6.89721
77.65	-6.81545
77.7	-6.60713
77.75	-6.54088
77.8	-6.42747
77.85	-6.60255
77.9	-6.62402
77.95	-6.85438
78	-7.06484
78.05	-7.41642
78.1	-7.64131
78.15	-7.8536
78.2	-7.89834
78.25	-8.10917
78.3	-8.13664
78.35	-8.31001
78.4	-8.33506
78.45	-8.44199
78.5	-8.45003
78.55	-8.57999
78.6	-8.52211
78.65	-8.6488
78.7	-8.61741
78.75	-8.71924
78.8	-8.71962
78.85	-8.82725
78.9	-8.83736
78.95	-8.90515
79	-8.79888
79.05	-8.84878
79.1	-8.8003
79.15	-8.814
79.2	-8.7053
79.25	-8.80337
79.3	-8.66228
79.35	-8.69762
79.4	-8.57637
79.45	-8.57075
79.5	-8.41469
79.55	-8.38547
79.6	-8.18107
79.65	-8.11325
79.7	-7.96663
79.75	-7.95942
79.8	-7.8201
79.85	-7.79675
79.9	-7.63531
79.95	-7.61512
80	-7.46495
80.05	-7.46612
80.1	-7.27832
80.15	-7.23109
80.2	-7.01605
80.25	-6.90776
80.3	-6.65891
80.35	-6.65299
80.4	-6.51765
80.45	-6.56176
80.5	-6.61253
80.55	-6.80462
80.6	-6.83795
80.65	-7.00552
80.7	-7.02362
80.75	-7.17908
80.8	-7.13556
80.85	-7.25137
80.9	-7.20469
80.95	-7.28618
81	-7.23706
81.05	-7.30061
81.1	-7.28477
81.15	-7.32596
81.2	-7.22672
81.25	-7.19509
81.3	-7.02272
81.35	-6.99594
81.4	-6.70969
81.45	-6.65337
81.5	-6.59498
81.55	-6.77513
81.6	-6.84132
81.65	-7.07775
81.7	-7.30661
81.75	-7.69883
81.8	-7.82663
81.85	-8.06165
81.9	-8.08149
81.95	-8.29204
82	-8.31848
82.05	-8.49216
82.1	-8.47614
82.15	-8.63104
82.2	-8.59157
82.25	-8.74788
82.3	-8.6931
82.35	-8.80571
82.4	-8.78445
82.45	-8.90402
82.5	-8.9057
82.55	-8.97914
82.6	-8.94994
82.65	-9.02452
82.7	-8.96908
82.75	-9.01568
82.8	-8.93846
82.85	-8.9514
82.9	-8.875
82.95	-8.92662
83	-8.8158
83.05	-8.81665
83.1	-8.70194
83.15	-8.69185
83.2	-8.54951
83.25	-8.49318
83.3	-8.29536
83.35	-8.22723
83.4	-8.09253
83.45	-8.07456
83.5	-7.928
83.55	-7.88911
83.6	-7.7428
83.65	-7.73992
83.7	-7.58063
83.75	-7.56891
83.8	-7.37743
83.85	-7.33139
83.9	-7.09326
83.95	-6.9699
84	-6.82783
84.05	-6.78897
84.1	-6.64073
84.15	-6.69184
84.2	-6.81509
84.25	-7.01094
84.3	-7.0102
84.35	-7.21592
84.4	-7.21674
84.45	-7.32739
84.5	-7.30139
84.55	-7.41214
84.6	-7.38045
84.65	-7.45199
84.7	-7.37459
84.75	-7.46178
84.8	-7.40995
84.85	-7.45173
84.9	-7.33436
84.95	-7.28555
85	-7.12595
85.05	-7.07029
85.1	-6.87417
85.15	-6.73394
85.2	-6.76275
85.25	-6.95128
85.3	-7.0242
85.35	-7.2463
85.4	-7.54223
85.45	-7.85419
85.5	-8.00141
85.55	-8.20897
85.6	-8.24574
85.65	-8.44091
85.7	-8.47913
85.75	-8.59747
85.8	-8.61518
85.85	-8.72201
85.9	-8.75882
85.95	-8.82458
86	-8.82468
86.05	-8.91609
86.1	-8.90791
86.15	-8.98282
86.2	-9.02993
86.25	-9.09243
86.3	-9.06481
86.35	-9.13595
86.4	-9.05734
86.45	-9.0742
86.5	-9.03841
86.55	-9.0582
86.6	-8.98164
86.65	-8.9802
86.7	-8.91696
86.75	-8.94603
86.8	-8.81733
86.85	-8.77958
86.9	-8.6047
86.95	-8.52131
87	-8.3526
87.05	-8.27322
87.1	-8.16216
87.15	-8.11309
87.2	-7.99655
87.25	-7.97196
87.3	-7.84531
87.35	-7.78829
87.4	-7.67119
87.45	-7.63485
87.5	-7.49774
87.55	-7.361
87.6	-7.12787
87.65	-7.03929
87.7	-6.93106
87.75	-6.91134
87.8	-6.77094
87.85	-6.89994
87.9	-7.01827
87.95	-7.1458
88	-7.20245
88.05	-7.3071
88.1	-7.35284
88.15	-7.4648
88.2	-7.47783
88.25	-7.53083
88.3	-7.53331
88.35	-7.53389
88.4	-7.50572
88.45	-7.53169
88.5	-7.51314
88.55	-7.53185
88.6	-7.46698
88.65	-7.34017
88.7	-7.23234
88.75	-7.13086
88.8	-6.99942
88.85	-6.90057
88.9	-6.95657
88.95	-7.09045
89	-7.19161
89.05	-7.45954
89.1	-7.73748
89.15	-8.03401
89.2	-8.16388
89.25	-8.3207
89.3	-8.39754
89.35	-8.5351
89.4	-8.58628
89.45	-8.73325
89.5	-8.7483
89.55	-8.84565
89.6	-8.8534
89.65	-8.94801
89.7	-8.97842
89.75	-9.00412
89.8	-9.05347
89.85	-9.09152
89.9	-9.15273
89.95	-9.20241
90	-9.1834
90.05	-9.19531
90.1	-9.16975
90.15	-9.18287
90.2	-9.1563
90.25	-9.12434
90.3	-9.07076
90.35	-9.05151
90.4	-9.01247
90.45	-9.00777
90.5	-8.8768
90.55	-8.82373
90.6	-8.69367
90.65	-8.58974
90.7	-8.44599
90.75	-8.36381
90.8	-8.26245
90.85	-8.22982
90.9	-8.08254
90.95	-8.02442
91	-7.91525
91.05	-7.84274
91.1	-7.74864
91.15	-7.6988
91.2	-7.56285
91.25	-7.41459
91.3	-7.20571
91.35	-7.1107
91.4	-7.02703
91.45	-6.98081
91.5	-6.93744
91.55	-7.04833
91.6	-7.16137
91.65	-7.27975
91.7	-7.35936
91.75	-7.45505
91.8	-7.51932
91.85	-7.54643
91.9	-7.56997
91.95	-7.62706
92	-7.62052
92.05	-7.64041
92.1	-7.61753
92.15	-7.66724
92.2	-7.63317
92.25	-7.63235
92.3	-7.52574
92.35	-7.43826
92.4	-7.31222
92.45	-7.19383
92.5	-7.03626
92.55	-7.02781
92.6	-7.10461
92.65	-7.2417
92.7	-7.358
92.75	-7.64017
92.8	-7.90526
92.85	-8.18415
92.9	-8.29606
92.95	-8.45408
93	-8.56013
93.05	-8.6861
93.1	-8.73202
93.15	-8.82152
93.2	-8.89572
93.25	-8.92777
93.3	-8.96248
93.35	-8.99722
93.4	-9.04359
93.45	-9.12364
93.5	-9.14202
93.55	-9.20742
93.6	-9.24348
93.65	-9.27466
93.7	-9.26405
93.75	-9.2777
93.8	-9.23066
93.85	-9.25912
93.9	-9.23781
93.95	-9.22062
94	-9.14335
94.05	-9.13775
94.1	-9.08372
94.15	-9.04198
94.2	-8.96936
94.25	-8.89687
94.3	-8.72953
94.35	-8.6379
94.4	-8.49036
94.45	-8.40674
94.5	-8.31263
94.55	-8.25487
94.6	-8.14574
94.65	-8.05577
94.7	-7.97848
94.75	-7.90907
94.8	-7.81677
94.85	-7.74401
94.9	-7.57959
94.95	-7.44247
95	-7.28547
95.05	-7.16743
95.1	-7.07897
95.15	-7.02723
95.2	-7.03502
95.25	-7.2108
95.3	-7.30615
95.35	-7.44347
95.4	-7.52333
95.45	-7.61316
95.5	-7.66805
95.55	-7.70449
95.6	-7.71509
95.65	-7.74337
95.7	-7.73636
95.75	-7.74989
95.8	-7.73758
95.85	-7.748
95.9	-7.72223
95.95	-7.69363
96	-7.5876
96.05	-7.51143
96.1	-7.42504
96.15	-7.2772
96.2	-7.11075
96.25	-7.17586
96.3	-7.24801
96.35	-7.36437
96.4	-7.52938
96.45	-7.85173
96.5	-8.10947
96.55	-8.37255
96.6	-8.46826
96.65	-8.6026
96.7	-8.71226
96.75	-8.82725
96.8	-8.86278
96.85	-8.96454
96.9	-8.99816
96.95	-9.0645
97	-9.098
97.05	-9.17339
97.1	-9.1704
97.15	-9.2295
97.2	-9.26722
97.25	-9.3501
97.3	-9.37155
97.35	-9.40038
97.4	-9.42852
97.45	-9.39644
97.5	-9.37784
97.55	-9.37972
97.6	-9.31583
97.65	-9.35524
97.7	-9.26188
97.75	-9.23269
97.8	-9.21104
97.85	-9.14428
97.9	-9.06412
97.95	-8.95717
98	-8.82544
98.05	-8.72067
98.1	-8.57309
98.15	-8.50349
98.2	-8.41193
98.25	-8.34527
98.3	-8.2514
98.35	-8.16717
98.4	-8.06534
98.45	-8.0252
98.5	-7.89918
98.55	-7.82934
98.6	-7.66115
98.65	-7.49312
98.7	-7.34598
98.75	-7.30164
98.8	-7.20841
98.85	-7.16787
98.9	-7.19814
98.95	-7.42099
99	-7.49398
99.05	-7.58326
99.1	-7.64772
99.15	-7.77113
99.2	-7.76462
99.25	-7.86392
99.3	-7.83544
99.35	-7.87794
99.4	-7.85267
99.45	-7.87635
99.5	-7.85505
99.55	-7.89085
99.6	-7.86806
99.65	-7.82889
99.7	-7.69875
99.75	-7.62914
99.8	-7.50165
99.85	-7.40078
99.9	-7.24143
[truncated: 6,480 more rows]

## Sheet: Figure S9b
n = 4; f = 0.286 Hz
ω (L/min)	ΔTfluct (K)
1.83	0.91791
3.25	0.89772
4.15	0.83902
5.14	0.87927
n = 6; f = 0.286 Hz
ω (L/min)	ΔTfluct (K)
1.2	1.63107
2.17	1.3195
3.18	1.21205
4.12	1.12797
5.09	1.0017
n = 6; f = 0.048 Hz
ω (L/min)	ΔTfluct (K)
1.22	2.05915
1.97	1.89144
3.14	1.7147
4.15	1.66381
5.1	1.24545

## Sheet: Figure S10a
Experiment			Fitting
t (s)	ΔT (K)		t (s)	ΔT (K)
0	12.68		0	14.9664
0.009	12.83		0.06503	13.445
0.017	12.65		0.13006	12.0788
0.026	12.87		0.19509	10.852
0.035	12.91		0.26012	9.7503
0.043	12.81		0.32514	8.761
0.052	12.74		0.39017	7.87261
0.061	12.9		0.4552	7.07486
0.07	12.96		0.52023	6.35848
0.078	12.88		0.58526	5.71518
0.087	12.76		0.65029	5.13751
0.096	12.57		0.71532	4.61876
0.104	12.59		0.78035	4.15294
0.113	12.41		0.84538	3.73463
0.122	12.42		0.9104	3.35899
0.13	12.52		0.97543	3.02168
0.139	12.43		1.04046	2.71877
0.148	12.43		1.10549	2.44677
0.157	12.4		1.17052	2.20251
0.165	12.26		1.23555	1.98317
0.174	12.18		1.30058	1.7862
0.183	11.76		1.36561	1.60933
0.191	11.77		1.43064	1.4505
0.2	11.71		1.49567	1.30787
0.209	11.86		1.56069	1.17979
0.217	11.74		1.62572	1.06478
0.226	11.53		1.69075	0.9615
0.235	11.33		1.75578	0.86875
0.243	11.07		1.757	0.86711
0.252	10.87		1.765	0.8564
0.261	10.69		1.774	0.84451
0.27	10.49		1.783	0.8328
0.278	10.28		1.791	0.82254
0.287	10.13		1.8	0.81115
0.296	9.96		1.809	0.79994
0.304	9.75		1.817	0.79011
0.313	9.56		1.82081	0.78547
0.322	9.45		1.826	0.7792
0.33	9.28		1.835	0.76846
0.339	9.07		1.843	0.75904
0.348	8.92		1.852	0.7486
0.357	8.82		1.861	0.7383
0.365	8.64		1.87	0.72817
0.374	8.47		1.878	0.71928
0.383	8.3		1.88584	0.71068
0.391	8.22		1.887	0.70942
0.4	8.06		1.896	0.69971
0.409	7.9		1.904	0.6912
0.417	7.75		1.913	0.68175
0.426	7.66		1.922	0.67245
0.435	7.53		1.93	0.66429
0.443	7.37		1.939	0.65525
0.452	7.21		1.948	0.64634
0.461	7.13		1.95087	0.64353
0.47	7.03		1.957	0.63756
0.478	6.89		1.965	0.62986
0.487	6.76		1.974	0.62133
0.496	6.67		1.983	0.61292
0.504	6.57		1.991	0.60554
0.513	6.43		2	0.59737
0.522	6.31		2.009	0.58931
0.53	6.2		2.0159	0.58322
0.539	6.14		2.017	0.58225
0.548	6.03		2.026	0.57442
0.557	5.9		2.035	0.5667
0.565	5.79		2.043	0.55994
0.574	5.72		2.052	0.55243
0.583	5.64		2.061	0.54504
0.591	5.52		2.07	0.53776
0.6	5.42		2.078	0.53138
0.609	5.36		2.08093	0.52906
0.617	5.29		2.087	0.5243
0.626	5.16		2.096	0.51732
0.635	5.07		2.104	0.51121
0.643	5.03		2.113	0.50442
0.652	4.94		2.122	0.49774
0.661	4.85		2.13	0.49188
0.67	4.74		2.139	0.48539
0.678	4.69		2.14595	0.48043
0.687	4.62		2.148	0.47899
0.696	4.53		2.157	0.47268
0.704	4.44		2.165	0.46715
0.713	4.4		2.174	0.46102
0.722	4.34		2.183	0.45498
0.73	4.25		2.191	0.44969
0.739	4.17		2.2	0.44381
0.748	4.12		2.209	0.43803
0.757	4.08		2.21098	0.43676
0.765	3.99		2.217	0.43295
0.774	3.92		2.226	0.42733
0.783	3.86		2.235	0.42179
0.791	3.82		2.243	0.41693
0.8	3.74		2.252	0.41154
0.809	3.69		2.261	0.40623
0.817	3.62		2.27	0.401
0.826	3.59		2.27601	0.39755
0.835	3.52		2.278	0.39641
0.843	3.45		2.287	0.39133
0.852	3.39		2.296	0.38632
0.861	3.36		2.304	0.38193
0.87	3.32		2.313	0.37705
0.878	3.24		2.322	0.37225
0.887	3.2		2.33	0.36805
0.896	3.15		2.339	0.36338
0.904	3.12		2.34104	0.36233
0.913	3.06		2.348	0.35878
0.922	3		2.357	0.35425
0.93	2.98		2.365	0.35028
0.939	2.95		2.374	0.34588
0.948	2.89		2.383	0.34154
0.957	2.84		2.391	0.33774
0.965	2.8		2.4	0.33352
0.974	2.77		2.40607	0.33071
0.983	2.72		2.409	0.32936
0.991	2.69		2.417	0.32572
1	2.65		2.426	0.32168
1.009	2.61		2.435	0.3177
1.017	2.55		2.443	0.31421
1.026	2.51		2.452	0.31034
1.035	2.49		2.461	0.30653
1.043	2.46		2.47	0.30277
1.052	2.42		2.4711	0.30231
1.061	2.39		2.478	0.29948
1.07	2.35		2.487	0.29582
1.078	2.32		2.496	0.29222
1.087	2.29		2.504	0.28907
1.096	2.23		2.513	0.28557
1.104	2.21		2.522	0.28212
1.113	2.21		2.53	0.2791
1.122	2.14		2.53613	0.27681
1.13	2.12		2.539	0.27575
1.139	2.1		2.548	0.27245
1.148	2.05		2.557	0.26919
1.157	2.06		2.565	0.26634
1.165	1.99		2.574	0.26318
1.174	1.98		2.583	0.26006
1.183	1.96		2.591	0.25733
1.191	1.94		2.60116	0.25392
1.2	1.9		2.609	0.25132
1.209	1.89		2.617	0.2487
1.217	1.86		2.635	0.24294
1.226	1.82		2.66619	0.23335
1.235	1.78		2.73121	0.21489
1.243	1.78		2.79624	0.19831
1.252	1.75		2.86127	0.18342
1.261	1.72		2.9263	0.17005
1.27	1.7		2.99133	0.15804
1.278	1.69		3.05636	0.14726
1.287	1.66		3.12139	0.13757
1.296	1.65		3.18642	0.12888
1.304	1.62		3.25145	0.12107
1.313	1.6		3.31647	0.11406
1.322	1.57		3.3815	0.10777
1.33	1.55		3.44653	0.10211
1.339	1.53		3.51156	0.09704
1.348	1.5		3.57659	0.09248
1.357	1.49		3.64162	0.08838
1.365	1.48		3.70665	0.08471
1.374	1.38		3.77168	0.0814
1.383	1.37		3.83671	0.07844
1.391	1.34		3.90174	0.07578
1.4	1.36		3.96676	0.07339
1.409	1.33		4.03179	0.07124
1.417	1.3		4.09682	0.06931
1.426	1.29		4.16185	0.06758
1.435	1.28		4.22688	0.06603
1.443	1.26		4.29191	0.06463
1.452	1.27		4.35694	0.06338
1.461	1.24		4.42197	0.06225
1.47	1.22		4.487	0.06124
1.478	1.19		4.55202	0.06033
1.487	1.18		4.61705	0.05952
1.496	1.16		4.68208	0.05879
1.504	1.16		4.74711	0.05813
1.513	1.15		4.81214	0.05754
1.522	1.14		4.87717	0.05701
1.53	1.11		4.9422	0.05653
1.539	1.1		5.00723	0.05611
1.548	1.1		5.07226	0.05572
1.557	1.08		5.13728	0.05538
1.565	1.07		5.20231	0.05507
1.574	1.06		5.26734	0.05479
1.583	1.04		5.33237	0.05454
1.591	1.02		5.3974	0.05432
1.6	1.02		5.46243	0.05412
1.609	1		5.52746	0.05394
1.617	0.99		5.59249	0.05377
1.626	1		5.65752	0.05363
1.635	0.99		5.72255	0.0535
1.643	0.99		5.78757	0.05338
1.652	0.96		5.8526	0.05327
1.661	0.95		5.91763	0.05318
1.67	0.94		5.98266	0.05309
1.678	0.91		6.04769	0.05302
1.687	0.91		6.11272	0.05295
1.696	0.9		6.17775	0.05289
1.704	0.91		6.24278	0.05283
1.713	0.88		6.30781	0.05278
1.722	0.87		6.37283	0.05274
1.73	0.87		6.43786	0.0527
1.739	0.85		6.50289	0.05266
1.748	0.85		6.56792	0.05263
1.757	0.84		6.63295	0.0526
1.765	0.84		6.69798	0.05257
1.774	0.82		6.76301	0.05255
1.783	0.8		6.82804	0.05253
1.791	0.81		6.89307	0.05251
1.8	0.8		6.95809	0.05249
1.809	0.79		7.02312	0.05248
1.817	0.78		7.08815	0.05246
1.826	0.77		7.15318	0.05245
1.835	0.76		7.21821	0.05244
1.843	0.76		7.28324	0.05243
1.852	0.75		7.34827	0.05242
1.861	0.74		7.4133	0.05241
1.87	0.74		7.47833	0.05241
1.878	0.74		7.54335	0.0524
1.887	0.73		7.60838	0.0524
1.896	0.71		7.67341	0.05239
1.904	0.72		7.73844	0.05239
1.913	0.7		7.80347	0.05238
1.922	0.69		7.8685	0.05238
1.93	0.7		7.93353	0.05237
1.939	0.69		7.99856	0.05237
1.948	0.69		8.06359	0.05237
1.957	0.66		8.12862	0.05237
1.965	0.66		8.19364	0.05236
1.974	0.67		8.25867	0.05236
1.983	0.67		8.3237	0.05236
1.991	0.67		8.38873	0.05236
2	0.65		8.45376	0.05236
2.009	0.63		8.51879	0.05236
2.017	0.64		8.58382	0.05235
2.026	0.63		8.64885	0.05235
2.035	0.62		8.71388	0.05235
2.043	0.64		8.7789	0.05235
2.052	0.61		8.84393	0.05235
2.061	0.59		8.90896	0.05235
2.07	0.61		8.97399	0.05235
2.078	0.6		9.03902	0.05235
2.087	0.59		9.10405	0.05235
2.096	0.59		9.16908	0.05235
2.104	0.57		9.23411	0.05235
2.113	0.58		9.29914	0.05235
2.122	0.59		9.36416	0.05235
2.13	0.55		9.42919	0.05235
2.139	0.56		9.49422	0.05235
2.148	0.55		9.55925	0.05235
2.157	0.55		9.62428	0.05235
2.165	0.54		9.68931	0.05235
2.174	0.53		9.75434	0.05235
2.183	0.55		9.81937	0.05235
2.191	0.51		9.8844	0.05235
2.2	0.55		9.94942	0.05235
2.209	0.52		10.0145	0.05235
2.217	0.52		10.0795	0.05235
2.226	0.52		10.1445	0.05235
2.235	0.52		10.2095	0.05235
2.243	0.52		10.2746	0.05234
2.252	0.5		10.3396	0.05234
2.261	0.52		10.4046	0.05234
2.27	0.5		10.4697	0.05234
2.278	0.47		10.5347	0.05234
2.287	0.51		10.5997	0.05234
2.296	0.5		10.6647	0.05234
2.304	0.48		10.7298	0.05234
2.313	0.49		10.7948	0.05234
2.322	0.49		10.8598	0.05234
2.33	0.48		10.9249	0.05234
2.339	0.47		10.9899	0.05234
2.348	0.47		11.0549	0.05234
2.357	0.46		11.1199	0.05234
2.365	0.45		11.185	0.05234
2.374	0.47		11.25	0.05234
2.383	0.46		11.315	0.05234
2.391	0.48		11.3801	0.05234
2.4	0.45		11.4451	0.05234
2.409	0.45		11.5101	0.05234
2.417	0.46		11.5752	0.05234
2.426	0.44		11.6402	0.05234
2.435	0.43		11.7052	0.05234
2.443	0.44		11.7702	0.05234
2.452	0.42		11.8353	0.05234
2.461	0.42		11.9003	0.05234
2.47	0.43		11.9653	0.05234
2.478	0.42		12.0304	0.05234
2.487	0.41		12.0954	0.05234
2.496	0.42		12.1604	0.05234
2.504	0.41		12.2254	0.05234
2.513	0.42		12.2905	0.05234
2.522	0.4		12.3555	0.05234
2.53	0.42		12.4205	0.05234
2.539	0.41		12.4855	0.05234
2.548	0.37		12.5506	0.05234
2.557	0.41		12.6156	0.05234
2.565	0.41		12.6806	0.05234
2.574	0.4		12.7457	0.05234
2.583	0.39		12.8107	0.05234
2.591	0.38		12.8757	0.05234
2.6	0.37		12.9408	0.05234
2.609	0.39		13.0058	0.05234
2.617	0.38		13.0708	0.05234
2.626	0.39		13.1358	0.05234
2.635	0.37		13.2009	0.05234
2.643	0.38		13.2659	0.05234
2.652	0.37		13.3309	0.05234
2.661	0.38		13.396	0.05234
2.67	0.38		13.461	0.05234
2.678	0.37		13.526	0.05234
2.687	0.36		13.591	0.05234
2.696	0.36		13.6561	0.05234
2.704	0.37		13.7211	0.05234
2.713	0.35		13.7861	0.05234
2.722	0.36		13.8512	0.05234
2.73	0.36		13.9162	0.05234
2.739	0.34		13.9812	0.05234
2.748	0.35		14.0463	0.05234
2.757	0.34		14.1113	0.05234
2.765	0.34		14.1763	0.05234
2.774	0.35		14.2413	0.05234
2.783	0.36		14.3064	0.05234
2.791	0.35		14.3714	0.05234
2.8	0.34		14.4364	0.05234
2.809	0.32		14.5015	0.05234
2.817	0.33		14.5665	0.05234
2.826	0.33		14.6315	0.05234
2.835	0.32		14.6965	0.05234
2.843	0.33		14.7616	0.05234
2.852	0.34		14.8266	0.05234
2.861	0.33		14.8916	0.05234
2.87	0.33		14.9566	0.05234
2.878	0.31		15.0217	0.05234
2.887	0.32		15.0867	0.05234
2.896	0.29		15.1517	0.05234
2.904	0.31		15.2168	0.05234
2.913	0.32		15.2818	0.05234
2.922	0.31		15.3468	0.05234
2.93	0.32		15.4118	0.05234
2.939	0.32		15.4769	0.05234
2.948	0.32		15.5419	0.05234
2.957	0.31		15.6069	0.05234
2.965	0.33		15.672	0.05234
2.974	0.32		15.737	0.05234
2.983	0.31		15.802	0.05234
2.991	0.31		15.8671	0.05234
3	0.3		15.9321	0.05234
3.009	0.3		15.9971	0.05234
3.017	0.31		16.0621	0.05234
3.026	0.29		16.1272	0.05234
3.035	0.29		16.1922	0.05234
3.043	0.31		16.2572	0.05234
3.052	0.3		16.3223	0.05234
3.061	0.3		16.3873	0.05234
3.07	0.31		16.4523	0.05234
3.078	0.3		16.5174	0.05234
3.087	0.29		16.5824	0.05234
3.096	0.3		16.6474	0.05234
3.104	0.3		16.7124	0.05234
3.113	0.29		16.7775	0.05234
3.122	0.28		16.8425	0.05234
3.13	0.28		16.9075	0.05234
3.139	0.29		16.9725	0.05234
3.148	0.27		17.0376	0.05234
3.157	0.27		17.1026	0.05234
3.165	0.29		17.1676	0.05234
3.174	0.28		17.2327	0.05234
3.183	0.27		17.2977	0.05234
3.191	0.28		17.3627	0.05234
3.2	0.3		17.4277	0.05234
3.209	0.27		17.4928	0.05234
3.217	0.27		17.5578	0.05234
3.226	0.27		17.6228	0.05234
3.235	0.25		17.6879	0.05234
3.243	0.27		17.7529	0.05234
3.252	0.28		17.8179	0.05234
3.261	0.28		17.883	0.05234
3.27	0.26		17.948	0.05234
3.278	0.27		18.013	0.05234
3.287	0.27		18.078	0.05234
3.296	0.29		18.1431	0.05234
3.304	0.28		18.2081	0.05234
3.313	0.25		18.2731	0.05234
3.322	0.25		18.3382	0.05234
3.33	0.28		18.4032	0.05234
3.339	0.26		18.4682	0.05234
3.348	0.28		18.5332	0.05234
3.357	0.25		18.5983	0.05234
3.365	0.25		18.6633	0.05234
3.374	0.24		18.7283	0.05234
3.383	0.26		18.7934	0.05234
3.391	0.25		18.8584	0.05234
3.4	0.24		18.9234	0.05234
3.409	0.26		18.9884	0.05234
3.417	0.26		19.0535	0.05234
3.426	0.25		19.1185	0.05234
3.435	0.25		19.1835	0.05234
3.443	0.26		19.2486	0.05234
3.452	0.24		19.3136	0.05234
3.461	0.25		19.3786	0.05234
3.47	0.25		19.4437	0.05234
3.478	0.25		19.5087	0.05234
3.487	0.24		19.5737	0.05234
3.496	0.26		19.6387	0.05234
3.504	0.25		19.7038	0.05234
3.513	0.24		19.7688	0.05234
3.522	0.23		19.8338	0.05234
3.53	0.25		19.8988	0.05234
3.539	0.26		19.9639	0.05234
3.548	0.24		20.0289	0.05234
3.557	0.25		20.0939	0.05234
3.565	0.23		20.159	0.05234
3.574	0.23		20.224	0.05234
3.583	0.24		20.289	0.05234
3.591	0.25		20.3541	0.05234
3.6	0.24		20.4191	0.05234
3.609	0.22		20.4841	0.05234
3.617	0.23		20.5491	0.05234
3.626	0.24		20.6142	0.05234
3.635	0.24		20.6792	0.05234
3.643	0.22		20.7442	0.05234
3.652	0.24		20.8092	0.05234
3.661	0.23		20.8743	0.05234
3.67	0.22		20.9393	0.05234
3.678	0.24		21.0043	0.05234
3.687	0.23		21.0694	0.05234
3.696	0.22		21.1344	0.05234
3.704	0.22		21.1994	0.05234
3.713	0.22		21.2645	0.05234
3.722	0.22		21.3295	0.05234
3.73	0.22		21.3945	0.05234
3.739	0.22		21.4595	0.05234
3.748	0.23		21.5246	0.05234
3.757	0.21		21.5896	0.05234
3.765	0.23		21.6546	0.05234
3.774	0.22		21.7197	0.05234
3.783	0.21		21.7847	0.05234
3.791	0.22		21.8497	0.05234
3.8	0.23		21.9148	0.05234
3.809	0.2		21.9798	0.05234
3.817	0.22		22.0448	0.05234
3.826	0.23		22.1098	0.05234
3.835	0.22		22.1749	0.05234
3.843	0.21		22.2399	0.05234
3.852	0.21		22.3049	0.05234
3.861	0.22		22.3699	0.05234
3.87	0.2		22.435	0.05234
3.878	0.2		22.5	0.05234
3.887	0.23		22.565	0.05234
3.896	0.21		22.6301	0.05234
3.904	0.22		22.6951	0.05234
3.913	0.22		22.7601	0.05234
3.922	0.21		22.8252	0.05234
3.93	0.22		22.8902	0.05234
3.939	0.19		22.9552	0.05234
3.948	0.22		23.0202	0.05234
3.957	0.21		23.0853	0.05234
3.965	0.21		23.1503	0.05234
3.974	0.21		23.2153	0.05234
3.983	0.21		23.2803	0.05234
3.991	0.22		23.3454	0.05234
4	0.21		23.4104	0.05234
4.009	0.2		23.4754	0.05234
4.017	0.22		23.5405	0.05234
4.026	0.2		23.6055	0.05234
4.035	0.21		23.6705	0.05234
4.044	0.21		23.7356	0.05234
4.052	0.18		23.8006	0.05234
4.061	0.21		23.8656	0.05234
4.07	0.2		23.9306	0.05234
4.078	0.2		23.9957	0.05234
4.087	0.2		24.0607	0.05234
4.096	0.2		24.1257	0.05234
4.104	0.19		24.1908	0.05234
4.113	0.21		24.2558	0.05234
4.122	0.21		24.3208	0.05234
4.13	0.21		24.3859	0.05234
4.139	0.19		24.4509	0.05234
4.148	0.19		24.5159	0.05234
4.157	0.19		24.5809	0.05234
4.165	0.2		24.646	0.05234
4.174	0.2		24.711	0.05234
4.183	0.18		24.776	0.05234
4.191	0.2		24.841	0.05234
4.2	0.2		24.9061	0.05234
4.209	0.21		24.9711	0.05234
4.217	0.2		25.0361	0.05234
4.226	0.19		25.1012	0.05234
4.235	0.2		25.1662	0.05234
4.244	0.18		25.2312	0.05234
4.252	0.18		25.2963	0.05234
4.261	0.18		25.3613	0.05234
4.27	0.19		25.4263	0.05234
4.278	0.19		25.4913	0.05234
4.287	0.21		25.5564	0.05234
4.296	0.19		25.6214	0.05234
4.304	0.2		25.6864	0.05234
4.313	0.19		25.7514	0.05234
4.322	0.2		25.8165	0.05234
4.33	0.2		25.8815	0.05234
4.339	0.18		25.9465	0.05234
4.348	0.2		26.0116	0.05234
4.357	0.18		26.0766	0.05234
4.365	0.2		26.1416	0.05234
4.374	0.19		26.2067	0.05234
4.383	0.17		26.2717	0.05234
4.391	0.19		26.3367	0.05234
4.4	0.18		26.4017	0.05234
4.409	0.18		26.4668	0.05234
4.417	0.17		26.5318	0.05234
4.426	0.18		26.5968	0.05234
4.435	0.2		26.6619	0.05234
4.444	0.2		26.7269	0.05234
4.452	0.19		26.7919	0.05234
4.461	0.19		26.8569	0.05234
4.47	0.21		26.922	0.05234
4.478	0.17		26.987	0.05234
4.487	0.18		27.052	0.05234
4.496	0.17		27.1171	0.05234
4.504	0.17		27.1821	0.05234
4.513	0.18		27.2471	0.05234
4.522	0.18		27.3121	0.05234
4.53	0.17		27.3772	0.05234
4.539	0.18		27.4422	0.05234
4.548	0.19		27.5072	0.05234
4.557	0.18		27.5723	0.05234
4.565	0.18		27.6373	0.05234
4.574	0.2		27.7023	0.05234
4.583	0.18		27.7674	0.05234
4.591	0.18		27.8324	0.05234
4.6	0.19		27.8974	0.05234
4.609	0.2		27.9624	0.05234
4.617	0.18		28.0275	0.05234
4.626	0.19		28.0925	0.05234
4.635	0.16		28.1575	0.05234
4.644	0.19		28.2225	0.05234
4.652	0.18		28.2876	0.05234
4.661	0.17		28.3526	0.05234
4.67	0.18		28.4176	0.05234
4.678	0.17		28.4827	0.05234
4.687	0.19		28.5477	0.05234
4.696	0.18		28.6127	0.05234
4.704	0.17		28.6777	0.05234
4.713	0.18		28.7428	0.05234
4.722	0.17		28.8078	0.05234
4.73	0.16		28.8728	0.05234
4.739	0.19		28.9379	0.05234
4.748	0.17		29.0029	0.05234
4.757	0.17		29.0679	0.05234
4.765	0.18		29.133	0.05234
4.774	0.17		29.198	0.05234
4.783	0.17		29.263	0.05234
4.791	0.17		29.328	0.05234
4.8	0.18		29.3931	0.05234
4.809	0.18		29.4581	0.05234
4.817	0.18		29.5231	0.05234
4.826	0.15		29.5882	0.05234
4.835	0.2		29.6532	0.05234
4.844	0.17		29.7182	0.05234
4.852	0.17		29.7832	0.05234
4.861	0.17		29.8483	0.05234
4.87	0.18		29.9133	0.05234
4.878	0.17		29.9783	0.05234
4.887	0.17		30.0434	0.05234
4.896	0.18		30.1084	0.05234
4.904	0.16		30.1734	0.05234
4.913	0.17		30.2385	0.05234
4.922	0.18		30.3035	0.05234
4.93	0.18		30.3685	0.05234
4.939	0.17		30.4335	0.05234
4.948	0.17		30.4986	0.05234
4.957	0.17		30.5636	0.05234
4.965	0.19		30.6286	0.05234
4.974	0.18		30.6937	0.05234
4.983	0.16		30.7587	0.05234
4.991	0.16		30.8237	0.05234
5	0.18		30.8887	0.05234
5.009	0.17		30.9538	0.05234
5.017	0.16		31.0188	0.05234
5.026	0.16		31.0838	0.05234
5.035	0.17		31.1488	0.05234
5.044	0.17		31.2139	0.05234
5.052	0.17		31.2789	0.05234
5.061	0.16		31.3439	0.05234
5.07	0.18		31.409	0.05234
5.078	0.16		31.474	0.05234
5.087	0.18		31.539	0.05234
5.096	0.16		31.6041	0.05234
5.104	0.15		31.6691	0.05234
5.113	0.16		31.7341	0.05234
5.122	0.16		31.7991	0.05234
5.13	0.18		31.8642	0.05234
5.139	0.15		31.9292	0.05234
5.148	0.16		31.9942	0.05234
5.157	0.16		32.0593	0.05234
5.165	0.15		32.1243	0.05234
5.174	0.16		32.1893	0.05234
5.183	0.16		32.2543	0.05234
5.191	0.17		32.3194	0.05234
5.2	0.17		32.3844	0.05234
5.209	0.18		32.4494	0.05234
5.217	0.15		32.5145	0.05234
5.226	0.17		32.5795	0.05234
5.235	0.17		32.6445	0.05234
5.244	0.16		32.7096	0.05234
5.252	0.16		32.7746	0.05234
5.261	0.17		32.8396	0.05234
5.27	0.16		32.9046	0.05234
5.278	0.18		32.9697	0.05234
5.287	0.16		33.0347	0.05234
5.296	0.16		33.0997	0.05234
5.304	0.18		33.1647	0.05234
5.313	0.16		33.2298	0.05234
5.322	0.17		33.2948	0.05234
5.33	0.17		33.3598	0.05234
5.339	0.16		33.4249	0.05234
5.348	0.16		33.4899	0.05234
5.357	0.15		33.5549	0.05234
5.365	0.17		33.62	0.05234
5.374	0.16		33.685	0.05234
5.383	0.16		33.75	0.05234
5.391	0.17		33.815	0.05234
5.4	0.15		33.8801	0.05234
5.409	0.16		33.9451	0.05234
5.417	0.16		34.0101	0.05234
5.426	0.15		34.0752	0.05234
5.435	0.15		34.1402	0.05234
5.444	0.16		34.2052	0.05234
5.452	0.14		34.2702	0.05234
5.496	0.15		34.3353	0.05234
5.504	0.15		34.4003	0.05234
5.513	0.15		34.4653	0.05234
5.522	0.14		34.5304	0.05234
5.53	0.16		34.5954	0.05234
5.539	0.15		34.6604	0.05234
5.548	0.14		34.7254	0.05234
5.557	0.16		34.7905	0.05234
5.565	0.15		34.8555	0.05234
5.574	0.16		34.9205	0.05234
5.583	0.15		34.9856	0.05234
5.591	0.15		35.0506	0.05234
5.6	0.16		35.1156	0.05234
5.609	0.15		35.1806	0.05234
5.617	0.16		35.2457	0.05234
5.626	0.16		35.3107	0.05234
5.635	0.15		35.3757	0.05234
5.644	0.13		35.4408	0.05234
5.652	0.15		35.5058	0.05234
5.661	0.15		35.5708	0.05234
5.67	0.15		35.6358	0.05234
5.678	0.15		35.7009	0.05234
5.687	0.13		35.7659	0.05234
5.696	0.15		35.8309	0.05234
5.704	0.15		35.896	0.05234
5.713	0.14		35.961	0.05234
5.722	0.14		36.026	0.05234
5.73	0.13		36.0911	0.05234
5.739	0.14		36.1561	0.05234
5.748	0.15		36.2211	0.05234
5.757	0.14		36.2861	0.05234
5.765	0.14		36.3512	0.05234
5.774	0.14		36.4162	0.05234
5.783	0.15		36.4812	0.05234
5.791	0.16		36.5463	0.05234
5.8	0.14		36.6113	0.05234
5.809	0.15		36.6763	0.05234
5.817	0.15		36.7413	0.05234
5.826	0.14		36.8064	0.05234
5.835	0.15		36.8714	0.05234
5.844	0.14		36.9364	0.05234
5.852	0.14		37.0015	0.05234
5.861	0.14		37.0665	0.05234
5.87	0.16		37.1315	0.05234
5.878	0.13		37.1965	0.05234
5.887	0.14		37.2616	0.05234
5.896	0.13		37.3266	0.05234
5.904	0.15		37.3916	0.05234
5.913	0.15		37.4567	0.05234
5.922	0.14		37.5217	0.05234
5.93	0.15		37.5867	0.05234
5.939	0.13		37.6517	0.05234
5.948	0.14		37.7168	0.05234
5.957	0.15		37.7818	0.05234
5.965	0.15		37.8468	0.05234
5.974	0.15		37.9119	0.05234
5.983	0.14		37.9769	0.05234
5.991	0.14		38.0419	0.05234
6	0.14		38.1069	0.05234
6.009	0.14		38.172	0.05234
6.017	0.14		38.237	0.05234
6.026	0.15		38.302	0.05234
6.035	0.14		38.3671	0.05234
6.044	0.14		38.4321	0.05234
6.052	0.13		38.4971	0.05234
6.061	0.15		38.5622	0.05234
6.07	0.15		38.6272	0.05234
6.078	0.15		38.6922	0.05234
6.087	0.14		38.7572	0.05234
6.096	0.13		38.8223	0.05234
6.104	0.14		38.8873	0.05234
6.113	0.15		38.9523	0.05234
6.122	0.13		39.0174	0.05234
6.13	0.14		39.0824	0.05234
6.139	0.14		39.1474	0.05234
6.148	0.16		39.2124	0.05234
6.157	0.14		39.2775	0.05234
6.165	0.14		39.3425	0.05234
6.174	0.15		39.4075	0.05234
6.183	0.13		39.4726	0.05234
6.191	0.15		39.5376	0.05234
6.2	0.13		39.6026	0.05234
6.209	0.13		39.6676	0.05234
6.217	0.15		39.7327	0.05234
6.226	0.14		39.7977	0.05234
6.235	0.15		39.8627	0.05234
6.244	0.15		39.9278	0.05234
6.252	0.16		39.9928	0.05234
6.261	0.13		40.0578	0.05234
6.27	0.13		40.1228	0.05234
6.278	0.13		40.1879	0.05234
6.287	0.14		40.2529	0.05234
6.296	0.13		40.3179	0.05234
6.304	0.13		40.383	0.05234
6.313	0.14		40.448	0.05234
6.322	0.13		40.513	0.05234
6.33	0.14		40.578	0.05234
6.339	0.14		40.6431	0.05234
6.348	0.13		40.7081	0.05234
6.357	0.13		40.7731	0.05234
6.365	0.13		40.8382	0.05234
6.374	0.14		40.9032	0.05234
6.383	0.16		40.9682	0.05234
6.391	0.13		41.0333	0.05234
6.4	0.13		41.0983	0.05234
6.409	0.13		41.1633	0.05234
6.417	0.14		41.2283	0.05234
6.426	0.15		41.2934	0.05234
6.435	0.13		41.3584	0.05234
6.444	0.15		41.4234	0.05234
6.452	0.12		41.4885	0.05234
6.461	0.12		41.5535	0.05234
6.47	0.14		41.6185	0.05234
6.478	0.13		41.6835	0.05234
6.487	0.14		41.7486	0.05234
6.496	0.14		41.8136	0.05234
6.504	0.14		41.8786	0.05234
6.513	0.13		41.9436	0.05234
6.522	0.16		42.0087	0.05234
6.53	0.15		42.0737	0.05234
6.539	0.15		42.1387	0.05234
6.548	0.14		42.2038	0.05234
6.557	0.13		42.2688	0.05234
6.565	0.12		42.3338	0.05234
6.574	0.14		42.3989	0.05234
6.583	0.14		42.4639	0.05234
6.591	0.14		42.5289	0.05234
6.6	0.14		42.5939	0.05234
6.609	0.12		42.659	0.05234
6.617	0.14		42.724	0.05234
6.626	0.16		42.789	0.05234
6.635	0.13		42.8541	0.05234
6.644	0.12		42.9191	0.05234
6.652	0.14		42.9841	0.05234
6.661	0.12		43.0491	0.05234
6.67	0.15		43.1142	0.05234
6.678	0.13		43.1792	0.05234
6.687	0.14		43.2442	0.05234
6.696	0.14		43.3093	0.05234
6.704	0.14		43.3743	0.05234
6.713	0.12		43.4393	0.05234
6.722	0.13		43.5044	0.05234
6.73	0.13		43.5694	0.05234
6.739	0.11		43.6344	0.05234
6.748	0.14		43.6994	0.05234
6.757	0.14		43.7645	0.05234
6.765	0.13		43.8295	0.05234
6.774	0.14		43.8945	0.05234
6.783	0.14		43.9596	0.05234
6.791	0.12		44.0246	0.05234
6.8	0.14		44.0896	0.05234
6.809	0.14		44.1546	0.05234
6.817	0.12		44.2197	0.05234
6.826	0.12		44.2847	0.05234
6.835	0.12		44.3497	0.05234
6.844	0.14		44.4147	0.05234
6.852	0.12		44.4798	0.05234
6.861	0.14		44.5448	0.05234
6.87	0.12		44.6098	0.05234
6.878	0.13		44.6749	0.05234
6.887	0.11		44.7399	0.05234
6.896	0.14		44.8049	0.05234
6.904	0.15		44.87	0.05234
6.913	0.14		44.935	0.05234
6.922	0.12		45	0.05234
6.93	0.11		45.065	0.05234
6.939	0.14		45.1301	0.05234
6.948	0.12		45.1951	0.05234
6.957	0.13		45.2601	0.05234
6.965	0.13		45.3252	0.05234
6.974	0.13		45.3902	0.05234
6.983	0.13		45.4552	0.05234
6.991	0.13		45.5202	0.05234
7	0.14		45.5853	0.05234
7.009	0.12		45.6503	0.05234
7.017	0.13		45.7153	0.05234
7.026	0.13		45.7804	0.05234
7.035	0.13		45.8454	0.05234
7.044	0.13		45.9104	0.05234
7.052	0.13		45.9755	0.05234
7.061	0.13		46.0405	0.05234
7.07	0.14		46.1055	0.05234
7.078	0.14		46.1705	0.05234
7.087	0.12		46.2356	0.05234
7.096	0.13		46.3006	0.05234
7.104	0.12		46.3656	0.05234
7.113	0.13		46.4306	0.05234
7.122	0.11		46.4957	0.05234
7.13	0.14		46.5607	0.05234
7.139	0.1		46.6257	0.05234
7.148	0.13		46.6908	0.05234
7.157	0.12		46.7558	0.05234
7.165	0.13		46.8208	0.05234
7.174	0.13		46.8858	0.05234
7.183	0.12		46.9509	0.05234
7.191	0.12		47.0159	0.05234
7.2	0.14		47.0809	0.05234
7.209	0.11		47.146	0.05234
7.217	0.12		47.211	0.05234
7.226	0.12		47.276	0.05234
7.235	0.12		47.3411	0.05234
7.244	0.13		47.4061	0.05234
7.252	0.12		47.4711	0.05234
7.261	0.12		47.5361	0.05234
7.27	0.14		47.6012	0.05234
7.278	0.13		47.6662	0.05234
7.287	0.12		47.7312	0.05234
7.296	0.14		47.7963	0.05234
7.304	0.12		47.8613	0.05234
7.313	0.12		47.9263	0.05234
7.322	0.13		47.9913	0.05234
7.33	0.14		48.0564	0.05234
7.339	0.1		48.1214	0.05234
7.348	0.13		48.1864	0.05234
7.357	0.12		48.2515	0.05234
7.365	0.12		48.3165	0.05234
7.374	0.12		48.3815	0.05234
7.383	0.12		48.4466	0.05234
7.391	0.13		48.5116	0.05234
7.4	0.12		48.5766	0.05234
7.409	0.12		48.6416	0.05234
7.417	0.12		48.7067	0.05234
7.426	0.12		48.7717	0.05234
7.435	0.12		48.8367	0.05234
7.444	0.11		48.9017	0.05234
7.452	0.13		48.9668	0.05234
7.461	0.13		49.0318	0.05234
7.47	0.11		49.0968	0.05234
7.478	0.14		49.1619	0.05234
7.487	0.13		49.2269	0.05234
7.496	0.11		49.2919	0.05234
7.504	0.11		49.3569	0.05234
7.513	0.12		49.422	0.05234
7.522	0.12		49.487	0.05234
7.53	0.14		49.552	0.05234
7.539	0.11		49.6171	0.05234
7.548	0.13		49.6821	0.05234
7.557	0.11		49.7471	0.05234
7.565	0.1		49.8122	0.05234
7.574	0.12		49.8772	0.05234
7.583	0.14		49.9422	0.05234
7.591	0.11		50.0072	0.05234
7.6	0.1		50.0723	0.05234
7.609	0.1		50.1373	0.05234
7.617	0.12		50.2023	0.05234
7.626	0.11		50.2674	0.05234
7.635	0.12		50.3324	0.05234
7.644	0.13		50.3974	0.05234
7.652	0.11		50.4624	0.05234
7.661	0.13		50.5275	0.05234
7.67	0.12		50.5925	0.05234
7.678	0.12		50.6575	0.05234
7.687	0.12		50.7226	0.05234
7.696	0.13		50.7876	0.05234
7.704	0.1		50.8526	0.05234
7.713	0.11		50.9177	0.05234
7.722	0.11		50.9827	0.05234
7.73	0.11		51.0477	0.05234
7.739	0.1		51.1127	0.05234
7.748	0.11		51.1778	0.05234
7.757	0.1		51.2428	0.05234
7.765	0.12		51.3078	0.05234
7.774	0.11		51.3728	0.05234
7.783	0.13		51.4379	0.05234
7.791	0.11		51.5029	0.05234
7.8	0.12		51.5679	0.05234
7.809	0.12		51.633	0.05234
7.817	0.11		51.698	0.05234
7.826	0.1		51.763	0.05234
7.835	0.13		51.828	0.05234
7.844	0.13		51.8931	0.05234
7.852	0.13		51.9581	0.05234
7.861	0.11		52.0231	0.05234
7.87	0.13		52.0882	0.05234
7.878	0.11		52.1532	0.05234
7.887	0.11		52.2182	0.05234
7.896	0.11		52.2833	0.05234
7.904	0.13		52.3483	0.05234
7.913	0.11		52.4133	0.05234
7.922	0.11		52.4783	0.05234
7.93	0.11		52.5434	0.05234
7.939	0.12		52.6084	0.05234
7.948	0.12		52.6734	0.05234
7.957	0.11		52.7385	0.05234
7.965	0.12		52.8035	0.05234
7.974	0.11		52.8685	0.05234
7.983	0.13		52.9335	0.05234
7.991	0.11		52.9986	0.05234
8	0.11		53.0636	0.05234
8.009	0.12		53.1286	0.05234
8.017	0.12		53.1937	0.05234
8.026	0.12		53.2587	0.05234
8.035	0.11		53.3237	0.05234
8.044	0.1		53.3887	0.05234
8.052	0.13		53.4538	0.05234
8.061	0.11		53.5188	0.05234
8.07	0.13		53.5838	0.05234
8.078	0.13		53.6489	0.05234
8.087	0.13		53.7139	0.05234
8.096	0.12		53.7789	0.05234
8.104	0.11		53.8439	0.05234
8.113	0.12		53.909	0.05234
8.122	0.12		53.974	0.05234
8.13	0.13		54.039	0.05234
8.139	0.13		54.1041	0.05234
8.148	0.13		54.1691	0.05234
8.157	0.12		54.2341	0.05234
8.165	0.12		54.2991	0.05234
8.174	0.11		54.3642	0.05234
8.183	0.11		54.4292	0.05234
8.191	0.11		54.4942	0.05234
8.2	0.13		54.5593	0.05234
8.209	0.11		54.6243	0.05234
8.217	0.12		54.6893	0.05234
8.226	0.11		54.7544	0.05234
8.235	0.13		54.8194	0.05234
8.244	0.13		54.8844	0.05234
8.252	0.12		54.9494	0.05234
8.261	0.11		55.0145	0.05234
8.27	0.11		55.0795	0.05234
8.278	0.12		55.1445	0.05234
8.287	0.11		55.2096	0.05234
8.296	0.1		55.2746	0.05234
8.304	0.1		55.3396	0.05234
8.313	0.11		55.4046	0.05234
8.322	0.12		55.4697	0.05234
8.33	0.12		55.5347	0.05234
8.339	0.1		55.5997	0.05234
8.348	0.11		55.6648	0.05234
8.357	0.11		55.7298	0.05234
8.365	0.09		55.7948	0.05234
8.374	0.12		55.8598	0.05234
8.383	0.11		55.9249	0.05234
8.391	0.1		55.9899	0.05234
8.4	0.11		56.0549	0.05234
8.409	0.1		56.12	0.05234
8.417	0.12		56.185	0.05234
8.426	0.13		56.25	0.05234
8.435	0.11		56.315	0.05234
8.444	0.11		56.3801	0.05234
8.452	0.11		56.4451	0.05234
8.461	0.11		56.5101	0.05234
8.47	0.12		56.5752	0.05234
8.478	0.13		56.6402	0.05234
8.487	0.11		56.7052	0.05234
8.496	0.13		56.7702	0.05234
8.504	0.1		56.8353	0.05234
8.513	0.1		56.9003	0.05234
8.522	0.11		56.9653	0.05234
8.53	0.1		57.0304	0.05234
8.539	0.11		57.0954	0.05234
8.548	0.1		57.1604	0.05234
8.557	0.11		57.2255	0.05234
8.565	0.12		57.2905	0.05234
8.574	0.11		57.3555	0.05234
8.583	0.11		57.4205	0.05234
8.591	0.11		57.4856	0.05234
8.6	0.12		57.5506	0.05234
8.609	0.11		57.6156	0.05234
8.617	0.1		57.6806	0.05234
8.626	0.11		57.7457	0.05234
8.635	0.12		57.8107	0.05234
8.644	0.11		57.8757	0.05234
8.652	0.09		57.9408	0.05234
8.661	0.11		58.0058	0.05234
8.67	0.11		58.0708	0.05234
8.678	0.13		58.1359	0.05234
8.687	0.1		58.2009	0.05234
8.696	0.11		58.2659	0.05234
8.704	0.12		58.3309	0.05234
8.713	0.1		58.396	0.05234
8.722	0.11		58.461	0.05234
8.73	0.11
8.739	0.11
8.748	0.1
8.757	0.1
8.765	0.11
8.774	0.11
8.783	0.13
8.791	0.11
8.8	0.11
8.809	0.11
8.817	0.13
8.826	0.11
8.835	0.1
8.844	0.12
8.852	0.11
8.861	0.11
8.87	0.11
8.878	0.09
8.887	0.11
8.896	0.11
8.904	0.12
8.913	0.11
8.922	0.11
8.93	0.11
8.939	0.11
8.948	0.1
8.957	0.1
8.965	0.1
8.974	0.11
8.983	0.1
8.991	0.1
9	0.11
9.009	0.09
9.017	0.13
9.026	0.11
9.035	0.12
9.044	0.1
9.052	0.12
9.061	0.11
9.07	0.11
9.078	0.1
9.087	0.11
9.096	0.08
9.104	0.13
9.113	0.13
9.122	0.1
9.13	0.11
9.139	0.12
9.148	0.1
9.157	0.1
9.165	0.1
9.174	0.09
9.183	0.11
9.191	0.1
9.2	0.1
9.209	0.09
9.217	0.09
9.226	0.11
9.235	0.12
9.244	0.12
9.252	0.12
9.261	0.11
9.27	0.12
9.278	0.12
9.287	0.11
9.296	0.11
9.304	0.11
9.313	0.1
9.322	0.13
9.33	0.1
9.339	0.12
9.348	0.1
9.357	0.12
9.365	0.11
9.374	0.12
9.383	0.1
9.391	0.1
9.4	0.11
9.409	0.12
9.417	0.1
9.426	0.11
9.435	0.1
9.444	0.1
9.452	0.11
9.461	0.1
9.47	0.09
9.478	0.11
9.487	0.11
9.496	0.09
9.504	0.11
9.513	0.11
9.522	0.11
9.53	0.1
9.539	0.11
9.548	0.11
9.557	0.11
9.565	0.12
9.574	0.11
9.583	0.11
9.591	0.12
9.6	0.1
9.609	0.11
9.617	0.11
9.626	0.12
9.635	0.1
9.644	0.09
9.652	0.12
9.661	0.09
9.67	0.11
9.678	0.11
9.687	0.11
9.696	0.11
9.704	0.12
9.713	0.1
9.722	0.11
9.73	0.12
9.739	0.1
9.748	0.1
9.757	0.12
9.765	0.12
9.774	0.1
9.783	0.11
9.791	0.09
9.8	0.1
9.809	0.11
9.817	0.11
9.826	0.11
9.835	0.1
9.844	0.1
9.852	0.12
9.861	0.1
9.87	0.11
9.878	0.12
9.887	0.12
9.896	0.11
9.904	0.11
9.913	0.1
9.922	0.1
9.93	0.1
9.939	0.1
9.948	0.09
9.957	0.11
9.965	0.13
9.974	0.09
9.983	0.1
9.991	0.11
10	0.13
10.009	0.11
10.017	0.09
10.026	0.1
10.035	0.1
10.044	0.11
10.052	0.1
10.061	0.1
10.07	0.11
10.078	0.11
10.087	0.12
10.096	0.12
10.104	0.09
10.113	0.11
10.122	0.11
10.13	0.1
10.139	0.09
10.148	0.1
10.157	0.11
10.165	0.11
10.174	0.11
10.183	0.1
10.191	0.09
10.2	0.1
10.209	0.09
10.217	0.11
10.226	0.11
10.235	0.1
10.244	0.11
10.252	0.11
10.261	0.1
10.27	0.11
10.278	0.11
10.287	0.11
10.296	0.09
10.304	0.1
10.313	0.11
10.322	0.11
10.33	0.08
10.339	0.1
10.348	0.1
10.357	0.12
10.365	0.1
10.374	0.11
10.383	0.12
10.391	0.11
10.4	0.12
10.409	0.09
10.417	0.12
10.426	0.11
10.435	0.09
10.444	0.12
10.452	0.12
10.461	0.1
10.47	0.12
10.478	0.1
10.487	0.14
10.496	0.11
10.504	0.11
10.513	0.11
10.522	0.09
10.53	0.11
10.539	0.1
10.548	0.1
10.557	0.11
10.565	0.1
10.574	0.11
10.583	0.11
10.591	0.11
10.6	0.12
10.609	0.11
10.617	0.11
10.626	0.12
10.635	0.13
10.644	0.12
10.652	0.12
10.661	0.11
10.67	0.12
10.678	0.14
10.687	0.13
10.696	0.12
10.704	0.13
10.713	0.09
10.722	0.12
10.73	0.11
10.739	0.12
10.748	0.13
10.757	0.11
10.765	0.14
10.774	0.1
10.783	0.11
10.791	0.1
10.8	0.12
10.809	0.11
10.817	0.12
10.826	0.11
10.835	0.11
10.844	0.1
10.852	0.11
10.861	0.1
10.87	0.11
10.878	0.14
10.887	0.15
10.896	0.1
10.904	0.11
10.913	0.11
10.922	0.11
10.93	0.12
10.939	0.12
10.948	0.12
10.957	0.12
10.965	0.09
10.974	0.11
10.983	0.11
10.991	0.1
11	0.12
11.009	0.1
11.017	0.11
11.026	0.1
11.035	0.12
11.044	0.1
11.052	0.11
11.061	0.11
11.07	0.1
11.078	0.12
11.087	0.11
11.096	0.11
11.104	0.11
11.113	0.1
11.122	0.1
11.13	0.11
11.139	0.12
11.148	0.1
11.157	0.12
11.165	0.11
11.174	0.1
11.183	0.11
11.191	0.11
11.2	0.1
11.209	0.12
11.217	0.1
11.226	0.12
11.235	0.1
11.244	0.1
11.252	0.11
11.261	0.1
11.27	0.12
11.278	0.11
11.287	0.12
11.296	0.1
11.304	0.11
11.313	0.13
11.322	0.11
11.33	0.11
11.339	0.12
11.348	0.11
11.357	0.11
11.365	0.11
11.374	0.1
11.383	0.1
11.391	0.1
11.4	0.11
11.409	0.11
11.417	0.12
11.426	0.12
11.435	0.11
11.444	0.12
11.452	0.1
11.461	0.1
11.47	0.11
11.478	0.11
11.487	0.11
11.496	0.1
11.504	0.11
11.513	0.11
11.522	0.11
11.53	0.1
11.539	0.12
11.548	0.11
11.557	0.09
11.565	0.1
11.574	0.11
11.583	0.1
11.591	0.11
11.6	0.11
11.609	0.11
11.617	0.1
11.626	0.11
11.635	0.1
11.644	0.13
11.652	0.11
11.661	0.1
11.67	0.11
11.678	0.11
11.687	0.11
11.696	0.11
11.704	0.11
11.713	0.12
11.722	0.1
11.73	0.11
11.739	0.1
11.748	0.09
11.757	0.11
11.765	0.1
11.774	0.11
11.783	0.11
11.791	0.12
11.8	0.12
11.809	0.1
11.817	0.09
11.826	0.09
11.835	0.11
11.844	0.1
11.852	0.1
11.861	0.1
11.87	0.11
11.878	0.08
11.887	0.11
11.896	0.1
11.904	0.1
11.913	0.1
11.922	0.1
11.931	0.11
11.939	0.09
11.948	0.1
11.957	0.12
11.965	0.1
11.974	0.1
11.983	0.1
11.991	0.1
12	0.1
12.009	0.1
12.017	0.13
12.026	0.1
12.035	0.11
12.044	0.11
12.052	0.1
12.061	0.1
12.07	0.11
12.078	0.12
12.087	0.11
12.096	0.11
12.104	0.11
12.113	0.1
12.122	0.13
12.131	0.1
12.139	0.11
12.148	0.1
12.157	0.1
12.165	0.09
12.174	0.12
12.183	0.1
12.191	0.12
12.2	0.12
12.209	0.11
12.217	0.11
12.226	0.09
12.235	0.11
12.244	0.11
12.252	0.08
12.261	0.09
12.27	0.11
12.278	0.1
12.287	0.1
12.296	0.1
12.304	0.1
12.313	0.1
12.322	0.12
12.331	0.11
12.339	0.12
12.348	0.1
12.357	0.11
12.365	0.11
12.374	0.12
12.383	0.1
12.391	0.1
12.4	0.12
12.409	0.1
12.417	0.12
12.426	0.1
12.435	0.11
12.444	0.09
12.452	0.13
12.461	0.12
12.47	0.11
12.478	0.12
12.487	0.11
12.496	0.12
12.504	0.12
12.513	0.11
12.522	0.12
12.531	0.12
12.539	0.11
12.548	0.09
12.557	0.1
12.565	0.1
12.574	0.1
12.583	0.13
12.591	0.1
12.6	0.11
12.609	0.11
12.617	0.11
12.626	0.12
12.635	0.1
12.644	0.14
12.652	0.11
12.661	0.11
12.67	0.12
12.678	0.1
12.687	0.1
12.696	0.09
12.704	0.1
12.713	0.11
12.722	0.1
12.731	0.09
12.739	0.11
12.748	0.09
12.757	0.12
12.765	0.11
12.774	0.09
12.783	0.11
12.791	0.1
12.8	0.12
12.809	0.11
12.817	0.11
12.826	0.11
12.835	0.12
12.844	0.11
12.852	0.11
12.861	0.11
12.87	0.11
12.878	0.11
12.887	0.09
12.896	0.11
12.904	0.1
12.913	0.13
12.922	0.1
12.931	0.09
12.939	0.11
12.948	0.11
12.957	0.1
12.965	0.11
12.974	0.11
12.983	0.09
12.991	0.1
13	0.09
13.009	0.11
13.017	0.1
13.026	0.1
13.035	0.1
13.044	0.11
13.052	0.11
13.061	0.09
13.07	0.11
13.078	0.11
13.087	0.1
13.096	0.1
13.104	0.09
13.113	0.08
13.122	0.11
13.131	0.09
13.139	0.11
13.148	0.11
13.157	0.11
13.165	0.1
13.174	0.1
13.183	0.11
13.191	0.1
13.2	0.11
13.209	0.09
13.217	0.1
13.226	0.1
13.235	0.11
13.244	0.09
13.252	0.11
13.261	0.1
13.27	0.1
13.278	0.09
13.287	0.12
13.296	0.1
13.304	0.11
13.313	0.1
13.322	0.09
13.331	0.1
13.339	0.1
13.348	0.12
13.357	0.11
13.365	0.11
13.374	0.09
13.383	0.08
13.391	0.11
13.4	0.09
13.409	0.09
13.417	0.1
13.461	0.11
13.47	0.1
13.478	0.09
13.487	0.1
13.496	0.1
13.504	0.11
13.513	0.09
13.522	0.11
13.531	0.09
13.539	0.1
13.548	0.1
13.557	0.09
13.565	0.11
13.574	0.1
13.583	0.1
13.591	0.1
13.6	0.09
13.609	0.09
13.617	0.12
13.626	0.09
13.635	0.09
13.644	0.11
13.652	0.1
13.661	0.08
13.67	0.07
13.678	0.1
13.687	0.1
13.696	0.09
13.704	0.09
13.713	0.09
13.722	0.1
13.731	0.09
13.739	0.1
13.748	0.1
13.757	0.1
13.765	0.09
13.774	0.09
13.783	0.1
13.791	0.09
13.8	0.09
13.809	0.09
13.817	0.09
13.826	0.09
13.835	0.08
13.844	0.1
13.852	0.07
13.861	0.08
13.87	0.09
13.878	0.06
13.887	0.09
13.896	0.09
13.904	0.09
13.913	0.08
13.922	0.1
13.931	0.09
13.939	0.08
13.948	0.07
13.957	0.09
13.965	0.08
13.974	0.08
13.983	0.1
13.991	0.08
14	0.09
14.009	0.07
14.017	0.08
14.026	0.08
14.035	0.06
14.044	0.08
14.052	0.08
14.061	0.09
14.07	0.09
14.078	0.08
14.087	0.1
14.096	0.09
14.104	0.09
14.113	0.09
14.122	0.07
14.131	0.07
14.139	0.07
14.148	0.08
14.157	0.08
14.165	0.08
14.174	0.08
14.183	0.08
14.191	0.09
14.2	0.08
14.209	0.09
14.217	0.08
14.226	0.07
14.235	0.09
14.244	0.08
14.252	0.1
14.261	0.07
14.27	0.09
14.278	0.09
14.287	0.07
14.296	0.08
14.304	0.09
14.313	0.07
14.322	0.09
14.331	0.08
14.339	0.1
14.348	0.07
14.357	0.1
14.365	0.08
14.374	0.06
14.383	0.08
14.391	0.08
14.4	0.08
14.409	0.08
14.417	0.08
14.426	0.08
14.435	0.08
14.444	0.08
14.452	0.08
14.461	0.09
14.47	0.09
14.478	0.07
14.487	0.09
14.496	0.09
14.504	0.09
14.513	0.07
14.522	0.1
14.531	0.08
14.539	0.07
14.548	0.07
14.557	0.07
14.565	0.07
14.574	0.07
14.583	0.09
14.591	0.06
14.6	0.08
14.609	0.08
14.617	0.08
14.626	0.08
14.635	0.09
14.644	0.09
14.652	0.07
14.661	0.06
14.67	0.09
14.678	0.09
14.687	0.09
14.696	0.07
14.704	0.08
14.713	0.09
14.722	0.08
14.731	0.08
14.739	0.08
14.748	0.08
14.757	0.08
14.765	0.06
14.774	0.07
14.783	0.08
14.791	0.08
14.8	0.08
14.809	0.09
14.817	0.08
14.826	0.1
14.835	0.08
14.844	0.08
14.852	0.07
14.861	0.08
14.87	0.06
14.878	0.1
14.887	0.09
14.896	0.09
14.904	0.09
14.913	0.09
14.922	0.08
14.931	0.09
14.939	0.07
14.948	0.07
14.957	0.09
14.965	0.09
14.974	0.09
14.983	0.08
14.991	0.08
15	0.09
15.009	0.09
15.017	0.07
15.026	0.09
15.035	0.1
15.044	0.08
15.052	0.09
15.061	0.08
15.07	0.09
15.078	0.08
15.087	0.07
15.096	0.08
15.104	0.09
15.113	0.08
15.122	0.08
15.131	0.07
15.139	0.09
15.148	0.11
15.157	0.1
15.165	0.11
15.174	0.08
15.183	0.1
15.191	0.08
15.2	0.08
15.209	0.06
15.217	0.09
15.226	0.09
15.235	0.07
15.244	0.09
15.252	0.09
15.261	0.11
15.27	0.08
15.278	0.1
15.287	0.08
15.296	0.1
15.304	0.06
15.313	0.08
15.322	0.1
15.331	0.1
15.339	0.08
15.348	0.1
15.357	0.09
15.365	0.09
15.374	0.07
15.383	0.09
15.391	0.08
15.4	0.09
15.409	0.08
15.417	0.09
15.426	0.09
15.435	0.07
15.444	0.08
15.452	0.08
15.461	0.07
15.47	0.08
15.478	0.07
15.487	0.09
15.496	0.08
15.504	0.07
15.513	0.09
15.522	0.06
15.531	0.08
15.539	0.08
15.548	0.09
15.557	0.07
15.565	0.07
15.574	0.09
15.583	0.09
15.591	0.1
15.6	0.08
15.609	0.07
15.617	0.09
15.626	0.08
15.635	0.08
15.644	0.08
15.652	0.1
15.661	0.08
15.67	0.07
15.678	0.08
15.687	0.07
15.696	0.1
15.704	0.06
15.713	0.07
15.722	0.08
15.731	0.1
15.739	0.07
15.748	0.08
15.757	0.06
15.765	0.08
15.774	0.09
15.783	0.1
15.791	0.07
15.8	0.09
15.809	0.07
15.817	0.09
15.826	0.08
15.835	0.09
15.844	0.09
15.852	0.08
15.861	0.09
15.87	0.09
15.878	0.09
15.887	0.09
15.896	0.07
15.904	0.07
15.913	0.09
15.922	0.08
15.931	0.07
15.939	0.1
15.948	0.07
15.957	0.09
15.965	0.09
15.974	0.07
15.983	0.07
15.991	0.08
16	0.1
16.009	0.08
16.017	0.08
16.026	0.07
16.035	0.06
16.044	0.07
16.052	0.09
16.061	0.1
16.07	0.07
16.078	0.08
16.087	0.08
16.096	0.06
16.104	0.09
16.113	0.08
16.122	0.07
16.131	0.09
16.139	0.06
16.148	0.07
16.157	0.07
16.165	0.09
16.174	0.08
16.183	0.08
16.191	0.04
16.2	0.06
16.209	0.07
16.217	0.08
16.226	0.06
16.235	0.08
16.244	0.08
16.252	0.08
16.261	0.08
16.27	0.09
16.278	0.05
16.287	0.07
16.296	0.08
16.304	0.08
16.313	0.08
16.322	0.09
16.331	0.09
16.339	0.07
16.348	0.07
16.357	0.07
16.365	0.08
16.374	0.06
16.383	0.08
16.391	0.06
16.4	0.08
16.409	0.07
16.417	0.07
16.426	0.09
16.435	0.07
16.444	0.09
16.452	0.09
16.461	0.08
16.47	0.05
16.478	0.07
16.487	0.08
16.496	0.08
16.504	0.07
16.513	0.09
16.522	0.09
16.531	0.06
16.539	0.07
16.548	0.07
16.557	0.07
16.565	0.07
16.574	0.07
16.583	0.08
16.591	0.07
16.6	0.1
16.609	0.05
16.617	0.08
16.626	0.07
16.635	0.09
16.644	0.08
16.652	0.06
16.661	0.06
16.67	0.07
16.678	0.07
16.687	0.09
16.696	0.07
16.704	0.07
16.713	0.07
16.722	0.07
16.731	0.08
16.739	0.06
16.748	0.07
16.757	0.07
16.765	0.05
16.774	0.06
16.783	0.05
16.791	0.07
16.8	0.07
16.809	0.07
16.817	0.07
16.826	0.07
16.835	0.06
16.844	0.06
16.852	0.09
16.861	0.06
16.87	0.07
16.878	0.06
16.887	0.07
16.896	0.05
16.904	0.08
16.913	0.06
16.922	0.06
16.931	0.07
16.939	0.06
16.948	0.07
16.957	0.07
16.965	0.08
16.974	0.07
16.983	0.06
16.991	0.05
17	0.05
17.009	0.07
17.017	0.07
17.026	0.06
17.035	0.07
17.044	0.06
17.052	0.06
17.061	0.04
17.07	0.04
17.078	0.07
17.087	0.04
17.096	0.09
17.104	0.08
17.113	0.06
17.122	0.08
17.131	0.08
17.139	0.06
17.148	0.06
17.157	0.08
17.165	0.05
17.174	0.07
17.183	0.06
17.191	0.05
17.2	0.06
17.209	0.06
17.217	0.05
17.226	0.05
17.235	0.07
17.244	0.08
17.252	0.05
17.261	0.06
17.27	0.06
17.278	0.06
17.287	0.07
17.296	0.05
17.304	0.07
17.313	0.07
17.322	0.07
17.331	0.06
17.339	0.06
17.348	0.05
17.357	0.04
17.365	0.05
17.374	0.07
17.383	0.06
17.391	0.08
17.4	0.08
17.409	0.05
17.417	0.08
17.426	0.06
17.435	0.07
[truncated: 11,215 more rows]

## Sheet: Figure S10b
Experiment			Fitting
t (s)	ΔT (K)		t (s)	ΔT (K)
0	14.67		0	13.8684
0.009	14.06		0.0843	13.2582
0.017	12.07		0.16859	12.675
0.026	11.46		0.25289	12.1177
0.035	11.6		0.33719	11.5851
0.043	12.5		0.42148	11.0762
0.052	12.78		0.50578	10.5899
0.061	13.28		0.59008	10.1251
0.07	13.06		0.67438	9.68097
0.078	13.46		0.75867	9.25655
0.087	13.45		0.84297	8.85095
0.096	13.05		0.92727	8.46336
0.104	13.09		1.01156	8.09297
0.113	12.89		1.09586	7.73901
0.122	12.17		1.18016	7.40076
0.13	11.17		1.26445	7.07752
0.139	11.55		1.34875	6.76862
0.148	12.07		1.43305	6.47344
0.157	12.84		1.51735	6.19135
0.165	12.93		1.60164	5.92178
0.174	13.29		1.68594	5.66417
0.183	13.4		1.77024	5.418
0.191	13.41		1.85453	5.18274
0.2	13.52		1.93883	4.95793
0.209	13.64		2.02313	4.7431
0.217	14.66		2.10742	4.53779
0.226	13.18		2.19172	4.3416
0.235	11.3		2.27602	4.15412
0.243	11.38		2.36032	3.97495
0.252	11.44		2.44461	3.80374
0.261	11.42		2.52891	3.64012
0.27	11.6		2.61321	3.48377
0.278	12.06		2.6975	3.33435
0.287	12.05		2.7818	3.19156
0.296	12.36		2.8661	3.05511
0.304	12.33		2.95039	2.92472
0.313	12.01		3.03469	2.80011
0.322	11.67		3.11899	2.68103
0.33	11.41		3.20329	2.56723
0.339	11.07		3.28758	2.45849
0.348	10.92		3.37188	2.35457
0.357	11.07		3.45618	2.25526
0.365	11.65		3.54047	2.16036
0.374	12.48		3.62477	2.06967
0.383	12.51		3.70907	1.98301
0.391	12.88		3.79336	1.90019
0.4	12.77		3.87	1.82809
0.409	12.89		3.87766	1.82105
0.417	12.96		3.878	1.82073
0.426	13.75		3.896	1.8043
0.435	14.64		3.904	1.79704
0.443	13.13		3.922	1.78084
0.452	11.78		3.93	1.77368
0.461	11.53		3.957	1.74977
0.47	11.2		3.96196	1.74541
0.478	11.39		3.965	1.74275
0.487	11.62		3.983	1.72706
0.496	12.61		3.991	1.72014
0.504	13.16		4.009	1.70468
0.513	12.78		4.017	1.69785
0.522	12.09		4.035	1.6826
0.53	11.32		4.044	1.67503
0.539	11.17		4.04626	1.67314
0.548	11.31		4.052	1.66833
0.557	11.04		4.07	1.65337
0.565	11.03		4.078	1.64676
0.574	10.87		4.096	1.632
0.583	10.86		4.104	1.62549
0.591	10.79		4.122	1.61094
0.6	10.69		4.13	1.60451
0.609	10.59		4.13055	1.60407
0.617	10.52		4.139	1.59732
0.626	10.46		4.148	1.59016
0.635	10.43		4.157	1.58304
0.643	10.33		4.165	1.57674
0.652	10.33		4.174	1.56968
0.661	10.2		4.183	1.56265
0.67	10.2		4.191	1.55644
0.678	10.13		4.2	1.54948
0.687	10		4.209	1.54255
0.696	10		4.21485	1.53807
0.704	9.89		4.217	1.53642
0.713	9.79		4.226	1.52956
0.722	9.73		4.235	1.52273
0.73	9.51		4.244	1.51593
0.739	9.4		4.252	1.50992
0.748	9.41		4.261	1.50318
0.757	9.31		4.27	1.49648
0.765	9.25		4.278	1.49055
0.774	9.19		4.287	1.48391
0.783	9.13		4.296	1.4773
0.791	9.1		4.29915	1.47499
0.8	9.04		4.304	1.47145
0.809	8.99		4.313	1.4649
0.817	8.96		4.322	1.45838
0.826	8.92		4.33	1.45261
0.835	8.83		4.339	1.44616
0.843	8.75		4.348	1.43973
0.852	8.75		4.357	1.43333
0.861	8.72		4.365	1.42767
0.87	8.66		4.374	1.42133
0.878	8.56		4.383	1.41503
0.887	8.54		4.38344	1.41472
0.896	8.5		4.391	1.40945
0.904	8.41		4.4	1.4032
0.913	8.41		4.409	1.39698
0.922	8.24		4.417	1.39147
0.93	8.3		4.426	1.38531
0.939	8.28		4.435	1.37918
0.948	8.18		4.444	1.37308
0.957	8.1		4.452	1.36768
0.965	8.1		4.461	1.36163
0.974	8.05		4.46774	1.35712
0.983	8.02		4.47	1.35561
0.991	7.95		4.478	1.35028
1	7.92		4.487	1.34432
1.009	7.87		4.496	1.33839
1.017	7.87		4.504	1.33313
1.026	7.76		4.513	1.32725
1.035	7.76		4.522	1.3214
1.043	7.72		4.53	1.31622
1.052	7.68		4.539	1.31042
1.061	7.56		4.548	1.30465
1.07	7.61		4.55204	1.30207
1.078	7.53		4.557	1.29891
1.087	7.51		4.565	1.29383
1.096	7.45		4.583	1.28247
1.104	7.4		4.591	1.27746
1.113	7.37		4.609	1.26627
1.122	7.33		4.617	1.26133
1.13	7.26		4.626	1.25579
1.139	7.17		4.635	1.25029
1.148	7.2		4.63633	1.24947
1.157	7.14		4.644	1.24481
1.165	7.09		4.652	1.23996
1.174	7.06		4.67	1.22912
1.183	7.04		4.678	1.22434
1.191	7.03		4.696	1.21366
1.2	6.95		4.704	1.20894
1.209	6.92		4.72063	1.1992
1.217	6.82		4.722	1.19841
1.226	6.82		4.73	1.19376
1.235	6.81		4.757	1.17821
1.243	6.73		4.765	1.17365
1.252	6.77		4.783	1.16345
1.261	6.66		4.791	1.15896
1.27	6.69		4.80493	1.15117
1.278	6.63		4.809	1.1489
1.287	6.65		4.817	1.14447
1.296	6.53		4.844	1.12963
1.304	6.52		4.852	1.12528
1.313	6.44		4.87	1.11555
1.322	6.52		4.878	1.11126
1.33	6.39		4.88923	1.10526
1.339	6.34		4.896	1.10166
1.348	6.31		4.97352	1.06139
1.357	6.31		5.05782	1.01947
1.365	6.31		5.14212	0.97941
1.374	6.23		5.22641	0.94113
1.383	6.18		5.31071	0.90455
1.391	6.18		5.39501	0.86959
1.4	6.16		5.4793	0.83618
1.409	6.16		5.5636	0.80425
1.417	6.1		5.6479	0.77374
1.426	6.07		5.7322	0.74458
1.435	6.07		5.791	0.72501
1.443	5.94		5.8	0.72207
1.452	5.94		5.81649	0.71672
1.461	5.91		5.878	0.69717
1.47	5.92		5.887	0.69437
1.478	5.82		5.90079	0.6901
1.487	5.84		5.98509	0.66465
1.496	5.74		6.06938	0.64034
1.504	5.76		6.15368	0.6171
1.513	5.69		6.23798	0.5949
1.522	5.66		6.32227	0.57368
1.53	5.66		6.40657	0.5534
1.539	5.63		6.49087	0.53402
1.548	5.58		6.57517	0.5155
1.557	5.59		6.65946	0.49781
1.565	5.54		6.74376	0.48089
1.574	5.59		6.82806	0.46473
1.583	5.48		6.91235	0.44929
1.591	5.5		6.99665	0.43453
1.6	5.41		7.08095	0.42043
1.609	5.43		7.16524	0.40695
1.617	5.4		7.24954	0.39407
1.626	5.33		7.33384	0.38176
1.635	5.31		7.41814	0.37
1.643	5.31		7.50243	0.35876
1.652	5.28		7.58673	0.34802
1.661	5.23		7.67103	0.33776
1.67	5.2		7.75532	0.32795
1.678	5.18		7.83962	0.31858
1.687	5.11		7.92392	0.30962
1.696	5.15		8.00821	0.30106
1.704	5.1		8.09251	0.29288
1.713	5.06		8.17681	0.28506
1.722	5.06		8.26111	0.27759
1.73	5.08		8.3454	0.27045
1.739	5.06		8.4297	0.26363
1.748	4.96		8.514	0.25711
1.757	5		8.59829	0.25088
1.765	4.98		8.68259	0.24493
1.774	4.9		8.76689	0.23924
1.783	4.9		8.85118	0.2338
1.791	4.88		8.93548	0.22861
1.8	4.8		9.01978	0.22364
1.843	4.76		9.10408	0.2189
1.852	4.75		9.18837	0.21436
1.861	4.73		9.27267	0.21003
1.87	4.68		9.35697	0.20589
1.878	4.7		9.44126	0.20193
1.887	4.68		9.52556	0.19815
1.896	4.64		9.60986	0.19454
1.904	4.64		9.69415	0.19109
1.913	4.63		9.77845	0.18779
1.922	4.63		9.86275	0.18463
1.93	4.59		9.94705	0.18162
1.939	4.56		10.0313	0.17874
1.948	4.54		10.1156	0.17599
1.957	4.53		10.1999	0.17336
1.965	4.48		10.2842	0.17084
1.974	4.48		10.3685	0.16844
1.983	4.44		10.4528	0.16615
1.991	4.48		10.5371	0.16395
2	4.44		10.6214	0.16186
2.009	4.46		10.7057	0.15985
2.017	4.32		10.79	0.15794
2.026	4.37		10.8743	0.15611
2.035	4.36		10.9586	0.15436
2.043	4.31		11.0429	0.15269
2.052	4.32		11.1272	0.1511
2.061	4.22		11.2115	0.14957
2.07	4.22		11.2958	0.14811
2.078	4.2		11.3801	0.14672
2.087	4.22		11.4644	0.14539
2.096	4.17		11.5487	0.14412
2.104	4.15		11.633	0.1429
2.113	4.2		11.7173	0.14174
2.122	4.17		11.8016	0.14063
2.13	4.1		11.8859	0.13957
2.139	4.08		11.9702	0.13856
2.148	4.05		12.0545	0.13759
2.157	4.08		12.1388	0.13666
2.165	4.08		12.2231	0.13578
2.174	4.01		12.3074	0.13493
2.183	4.03		12.3917	0.13412
2.191	3.93		12.476	0.13335
2.2	3.93		12.5602	0.13261
2.209	3.98		12.6446	0.13191
2.217	3.91		12.7288	0.13123
2.226	3.88		12.8131	0.13059
2.235	3.86		12.8974	0.12998
2.243	3.86		12.9817	0.12939
2.252	3.81		13.066	0.12883
2.261	3.84		13.1503	0.12829
2.27	3.74		13.2346	0.12777
2.278	3.79		13.3189	0.12728
2.287	3.79		13.4032	0.12682
2.296	3.72		13.4875	0.12637
2.304	3.76		13.5718	0.12594
2.313	3.74		13.6561	0.12553
2.322	3.7		13.7404	0.12514
2.33	3.67		13.8247	0.12477
2.339	3.69		13.909	0.12441
2.348	3.63		13.9933	0.12407
2.357	3.58		14.0776	0.12374
2.365	3.63		14.1619	0.12343
2.374	3.62		14.2462	0.12313
2.383	3.56		14.3305	0.12285
2.391	3.63		14.4148	0.12258
2.4	3.51		14.4991	0.12232
2.409	3.49		14.5834	0.12207
2.417	3.56		14.6677	0.12183
2.426	3.51		14.752	0.12161
2.435	3.44		14.8363	0.12139
2.443	3.46		14.9206	0.12118
2.452	3.42		15.0049	0.12098
2.461	3.46		15.0892	0.1208
2.47	3.41		15.1735	0.12061
2.478	3.42		15.2578	0.12044
2.487	3.41		15.3421	0.12028
2.496	3.41		15.4263	0.12012
2.504	3.34		15.5107	0.11997
2.513	3.35		15.5949	0.11982
2.522	3.32		15.6792	0.11969
2.53	3.32		15.7635	0.11956
2.539	3.28		15.8478	0.11943
2.548	3.25		15.9321	0.11931
2.557	3.28		16.0164	0.1192
2.565	3.28		16.1007	0.11909
2.574	3.27		16.185	0.11898
2.583	3.28		16.2693	0.11888
2.591	3.18		16.3536	0.11878
2.6	3.2		16.4379	0.11869
2.609	3.2		16.5222	0.11861
2.617	3.2		16.6065	0.11852
2.626	3.16		16.6908	0.11844
2.635	3.13		16.7751	0.11837
2.643	3.18		16.8594	0.11829
2.652	3.14		16.9437	0.11822
2.661	3.11		17.028	0.11816
2.67	3.11		17.1123	0.11809
2.678	3.09		17.1966	0.11803
2.687	3.06		17.2809	0.11797
2.696	3.06		17.3652	0.11792
2.704	3.07		17.4495	0.11787
2.713	3.09		17.5338	0.11782
2.722	3.06		17.6181	0.11777
2.73	3.04		17.7024	0.11772
2.739	2.99		17.7867	0.11768
2.748	3		17.871	0.11763
2.757	2.95		17.9553	0.11759
2.765	2.99		18.0396	0.11756
2.774	2.97		18.1239	0.11752
2.783	2.93		18.2081	0.11748
2.791	2.91		18.2924	0.11745
2.8	2.91		18.3768	0.11742
2.809	2.88		18.461	0.11739
2.817	2.93		18.5453	0.11736
2.826	2.88		18.6296	0.11733
2.835	2.86		18.7139	0.1173
2.843	2.84		18.7982	0.11728
2.852	2.84		18.8825	0.11725
2.861	2.9		18.9668	0.11723
2.87	2.86		19.0511	0.11721
2.878	2.83		19.1354	0.11718
2.887	2.79		19.2197	0.11716
2.896	2.79		19.304	0.11714
2.904	2.81		19.3883	0.11713
2.913	2.77		19.4726	0.11711
2.922	2.74		19.5569	0.11709
2.93	2.79		19.6412	0.11708
2.939	2.72		19.7255	0.11706
2.948	2.79		19.8098	0.11704
2.957	2.7		19.8941	0.11703
2.965	2.77		19.9784	0.11702
2.974	2.72		20.0627	0.117
2.983	2.72		20.147	0.11699
2.991	2.7		20.2313	0.11698
3	2.72		20.3156	0.11697
3.009	2.68		20.3999	0.11696
3.017	2.66		20.4842	0.11695
3.026	2.65		20.5685	0.11694
3.035	2.65		20.6528	0.11693
3.043	2.65		20.7371	0.11692
3.052	2.66		20.8214	0.11691
3.061	2.61		20.9057	0.1169
3.07	2.65		20.99	0.11689
3.078	2.65		21.0742	0.11689
3.087	2.56		21.1586	0.11688
3.096	2.54		21.2428	0.11687
3.104	2.56		21.3271	0.11687
3.113	2.54		21.4114	0.11686
3.122	2.5		21.4957	0.11685
3.13	2.52		21.58	0.11685
3.139	2.5		21.6643	0.11684
3.148	2.52		21.7486	0.11684
3.157	2.54		21.8329	0.11683
3.165	2.5		21.9172	0.11683
3.174	2.52		22.0015	0.11682
3.183	2.45		22.0858	0.11682
3.191	2.49		22.1701	0.11681
3.2	2.45		22.2544	0.11681
3.209	2.45		22.3387	0.11681
3.217	2.41		22.423	0.1168
3.226	2.43		22.5073	0.1168
3.235	2.47		22.5916	0.1168
3.243	2.36		22.6759	0.11679
3.252	2.43		22.7602	0.11679
3.261	2.38		22.8445	0.11679
3.27	2.43		22.9288	0.11678
3.278	2.41		23.0131	0.11678
3.287	2.34		23.0974	0.11678
3.296	2.4		23.1817	0.11678
3.304	2.34		23.266	0.11677
3.313	2.31		23.3503	0.11677
3.322	2.34		23.4346	0.11677
3.33	2.34		23.5189	0.11677
3.339	2.36		23.6032	0.11677
3.348	2.31		23.6875	0.11676
3.357	2.32		23.7718	0.11676
3.365	2.34		23.856	0.11676
3.374	2.31		23.9403	0.11676
3.383	2.29		24.0246	0.11676
3.391	2.29		24.1089	0.11676
3.4	2.29		24.1932	0.11675
3.409	2.25		24.2775	0.11675
3.417	2.27		24.3618	0.11675
3.426	2.25		24.4461	0.11675
3.435	2.18		24.5304	0.11675
3.443	2.18		24.6147	0.11675
3.452	2.23		24.699	0.11675
3.461	2.23		24.7833	0.11675
3.47	2.18		24.8676	0.11675
3.478	2.18		24.9519	0.11674
3.487	2.22		25.0362	0.11674
3.496	2.16		25.1205	0.11674
3.504	2.18		25.2048	0.11674
3.513	2.14		25.2891	0.11674
3.522	2.12		25.3734	0.11674
3.53	2.16		25.4577	0.11674
3.539	2.09		25.542	0.11674
3.548	2.14		25.6263	0.11674
3.557	2.14		25.7106	0.11674
3.565	2.16		25.7949	0.11674
3.574	2.12		25.8792	0.11674
3.583	2.18		25.9635	0.11674
3.591	2.12		26.0478	0.11674
3.6	2.12		26.1321	0.11673
3.609	2.09		26.2164	0.11673
3.617	2.14		26.3007	0.11673
3.626	2.03		26.385	0.11673
3.635	2.02		26.4693	0.11673
3.643	2.05		26.5536	0.11673
3.652	2.03		26.6379	0.11673
3.661	2.02		26.7221	0.11673
3.67	2.05		26.8064	0.11673
3.678	2.05		26.8907	0.11673
3.687	2		26.975	0.11673
3.696	2.02		27.0593	0.11673
3.704	2.03		27.1436	0.11673
3.713	2.07		27.2279	0.11673
3.722	2.03		27.3122	0.11673
3.73	2.02		27.3965	0.11673
3.739	1.98		27.4808	0.11673
3.748	2.02		27.5651	0.11673
3.757	1.98		27.6494	0.11673
3.765	1.92		27.7337	0.11673
3.774	1.92		27.818	0.11673
3.783	1.92		27.9023	0.11673
3.791	1.96		27.9866	0.11673
3.8	2		28.0709	0.11673
3.809	1.94		28.1552	0.11673
3.817	1.89		28.2395	0.11673
3.826	1.91		28.3238	0.11673
3.835	1.92		28.4081	0.11673
3.844	1.96		28.4924	0.11673
3.852	1.91		28.5767	0.11673
3.861	1.87		28.661	0.11673
3.87	1.92		28.7453	0.11673
3.878	1.91		28.8296	0.11673
3.887	1.85		28.9139	0.11673
3.896	1.92		28.9982	0.11673
3.904	1.87		29.0825	0.11673
3.913	1.87		29.1668	0.11673
3.922	1.85		29.2511	0.11673
3.93	1.83		29.3353	0.11673
3.939	1.87		29.4197	0.11673
3.948	1.83		29.5039	0.11673
3.957	1.85		29.5882	0.11673
3.965	1.81		29.6725	0.11673
3.974	1.85		29.7568	0.11673
3.983	1.81		29.8411	0.11673
3.991	1.81		29.9254	0.11673
4	1.81		30.0097	0.11673
4.009	1.76		30.094	0.11673
4.017	1.76		30.1783	0.11673
4.026	1.74		30.2626	0.11673
4.035	1.94		30.3469	0.11673
4.044	1.8		30.4312	0.11673
4.052	1.74		30.5155	0.11673
4.061	1.85		30.5998	0.11673
4.07	1.76		30.6841	0.11673
4.078	1.74		30.7684	0.11673
4.087	1.76		30.8527	0.11673
4.096	1.7		30.937	0.11673
4.104	1.72		31.0213	0.11672
4.113	1.7		31.1056	0.11672
4.122	1.76		31.1899	0.11672
4.13	1.7		31.2742	0.11672
4.139	1.72		31.3585	0.11672
4.148	1.7		31.4428	0.11672
4.157	1.7		31.5271	0.11672
4.165	1.67		31.6114	0.11672
4.174	1.74		31.6957	0.11672
4.183	1.69		31.78	0.11672
4.191	1.7		31.8643	0.11672
4.2	1.72		31.9486	0.11672
4.209	1.67		32.0329	0.11672
4.217	1.67		32.1172	0.11672
4.226	1.69		32.2015	0.11672
4.235	1.67		32.2858	0.11672
4.244	1.69		32.37	0.11672
4.252	1.67		32.4543	0.11672
4.261	1.67		32.5386	0.11672
4.27	1.65		32.6229	0.11672
4.278	1.61		32.7072	0.11672
4.287	1.59		32.7915	0.11672
4.296	1.61		32.8758	0.11672
4.304	1.67		32.9601	0.11672
4.313	1.63		33.0444	0.11672
4.322	1.59		33.1287	0.11672
4.33	1.72		33.213	0.11672
4.339	1.58		33.2973	0.11672
4.348	1.61		33.3816	0.11672
4.357	1.61		33.4659	0.11672
4.365	1.58		33.5502	0.11672
4.374	1.61		33.6345	0.11672
4.383	1.56		33.7188	0.11672
4.391	1.63		33.8031	0.11672
4.4	1.58		33.8874	0.11672
4.409	1.56		33.9717	0.11672
4.417	1.58		34.056	0.11672
4.426	1.58		34.1403	0.11672
4.435	1.52		34.2246	0.11672
4.444	1.58		34.3089	0.11672
4.452	1.61		34.3932	0.11672
4.461	1.58		34.4775	0.11672
4.47	1.56		34.5618	0.11672
4.478	1.52		34.6461	0.11672
4.487	1.52		34.7304	0.11672
4.496	1.52		34.8147	0.11672
4.504	1.56		34.899	0.11672
4.513	1.5		34.9832	0.11672
4.522	1.52		35.0675	0.11672
4.53	1.56		35.1519	0.11672
4.539	1.46		35.2361	0.11672
4.548	1.52		35.3204	0.11672
4.557	1.46		35.4047	0.11672
4.565	1.52		35.489	0.11672
4.574	1.48		35.5733	0.11672
4.583	1.5		35.6576	0.11672
4.591	1.45		35.7419	0.11672
4.6	1.46		35.8262	0.11672
4.609	1.45		35.9105	0.11672
4.617	1.56		35.9948	0.11672
4.626	1.5		36.0791	0.11672
4.635	1.45		36.1634	0.11672
4.644	1.5		36.2477	0.11672
4.652	1.43		36.332	0.11672
4.661	1.39		36.4163	0.11672
4.67	1.59		36.5006	0.11672
4.678	1.43		36.5849	0.11672
4.687	1.48		36.6692	0.11672
4.696	1.48		36.7535	0.11672
4.704	1.43		36.8378	0.11672
4.713	1.39		36.9221	0.11672
4.722	1.41		37.0064	0.11672
4.73	1.39		37.0907	0.11672
4.739	1.41		37.175	0.11672
4.748	1.39		37.2593	0.11672
4.757	1.41		37.3436	0.11672
4.765	1.37		37.4279	0.11672
4.774	1.37		37.5122	0.11672
4.783	1.35		37.5965	0.11672
4.791	1.37		37.6808	0.11672
4.8	1.35		37.7651	0.11672
4.809	1.41		37.8494	0.11672
4.817	1.43		37.9337	0.11672
4.826	1.37		38.0179	0.11672
4.835	1.37		38.1022	0.11672
4.844	1.32		38.1865	0.11672
4.852	1.39		38.2708	0.11672
4.861	1.41		38.3551	0.11672
4.87	1.34		38.4394	0.11672
4.878	1.32		38.5237	0.11672
4.887	1.35		38.608	0.11672
4.896	1.34		38.6923	0.11672
4.904	1.32		38.7766	0.11672
4.913	1.32		38.8609	0.11672
4.922	1.32		38.9452	0.11672
4.93	1.32		39.0295	0.11672
4.939	1.34		39.1138	0.11672
4.948	1.37		39.1981	0.11672
4.957	1.32		39.2824	0.11672
4.965	1.34		39.3667	0.11672
4.974	1.28		39.451	0.11672
4.983	1.3		39.5353	0.11672
4.991	1.28		39.6196	0.11672
5	1.3		39.7039	0.11672
5.009	1.3		39.7882	0.11672
5.017	1.28		39.8725	0.11672
5.026	1.26		39.9568	0.11672
5.035	1.26		40.0411	0.11672
5.044	1.28		40.1254	0.11672
5.052	1.24		40.2097	0.11672
5.061	1.3		40.294	0.11672
5.07	1.35		40.3783	0.11672
5.078	1.24		40.4626	0.11672
5.087	1.28		40.5469	0.11672
5.096	1.28		40.6311	0.11672
5.104	1.26		40.7154	0.11672
5.113	1.24		40.7998	0.11672
5.122	1.24		40.884	0.11672
5.13	1.22		40.9683	0.11672
5.139	1.2		41.0526	0.11672
5.148	1.24		41.1369	0.11672
5.157	1.26		41.2212	0.11672
5.165	1.22		41.3055	0.11672
5.174	1.2		41.3898	0.11672
5.183	1.28		41.4741	0.11672
5.191	1.22		41.5584	0.11672
5.2	1.22		41.6427	0.11672
5.209	1.26		41.727	0.11672
5.217	1.19		41.8113	0.11672
5.226	1.24		41.8956	0.11672
5.235	1.19		41.9799	0.11672
5.244	1.22		42.0642	0.11672
5.252	1.24		42.1485	0.11672
5.261	1.19		42.2328	0.11672
5.27	1.19		42.3171	0.11672
5.278	1.2		42.4014	0.11672
5.287	1.2		42.4857	0.11672
5.296	1.22		42.57	0.11672
5.304	1.22		42.6543	0.11672
5.313	1.2		42.7386	0.11672
5.322	1.2		42.8229	0.11672
5.33	1.22		42.9072	0.11672
5.339	1.19		42.9915	0.11672
5.348	1.19		43.0758	0.11672
5.357	1.19		43.1601	0.11672
5.365	1.13		43.2444	0.11672
5.374	1.15		43.3287	0.11672
5.383	1.17		43.413	0.11672
5.391	1.13		43.4973	0.11672
5.4	1.2		43.5816	0.11672
5.409	1.17		43.6658	0.11672
5.417	1.17		43.7501	0.11672
5.426	1.17		43.8344	0.11672
5.435	1.2		43.9187	0.11672
5.444	1.13		44.003	0.11672
5.452	1.13		44.0873	0.11672
5.461	1.2		44.1716	0.11672
5.47	1.09		44.2559	0.11672
5.478	1.17		44.3402	0.11672
5.487	1.11		44.4245	0.11672
5.496	1.15		44.5088	0.11672
5.504	1.17		44.5931	0.11672
5.513	1.09		44.6774	0.11672
5.522	1.17		44.7617	0.11672
5.53	1.11		44.846	0.11672
5.539	1.13		44.9303	0.11672
5.548	1.09		45.0146	0.11672
5.557	1.17		45.0989	0.11672
5.565	1.09		45.1832	0.11672
5.574	1.17		45.2675	0.11672
5.583	1.07		45.3518	0.11672
5.591	1.09		45.4361	0.11672
5.6	1.11		45.5204	0.11672
5.609	1.11		45.6047	0.11672
5.617	1.13		45.689	0.11672
5.626	1.09		45.7733	0.11672
5.635	1.13		45.8576	0.11672
5.644	1.09		45.9419	0.11672
5.652	1.09		46.0262	0.11672
5.661	1.11		46.1105	0.11672
5.67	1.09		46.1947	0.11672
5.678	1.09		46.279	0.11672
5.687	1.07		46.3633	0.11672
5.696	1.07		46.4477	0.11672
5.704	1.04		46.5319	0.11672
5.713	1.13		46.6162	0.11672
5.722	1.09		46.7005	0.11672
5.73	1.06		46.7848	0.11672
5.739	1.07		46.8691	0.11672
5.748	1.04		46.9534	0.11672
5.757	1.09		47.0377	0.11672
5.765	1.04		47.122	0.11672
5.774	1.09		47.2063	0.11672
5.783	1.02		47.2906	0.11672
5.791	1.04		47.3749	0.11672
5.8	1.07		47.4592	0.11672
5.878	1.02		47.5435	0.11672
5.887	1.02		47.6278	0.11672
5.896	1.04		47.7121	0.11672
5.904	1.02		47.7964	0.11672
5.913	1.04		47.8807	0.11672
5.922	1.07		47.965	0.11672
5.93	1.11		48.0493	0.11672
5.939	1.06		48.1336	0.11672
5.948	1.04		48.2179	0.11672
5.957	1.02		48.3022	0.11672
5.965	1.04		48.3865	0.11672
5.974	1.06		48.4708	0.11672
5.983	1.02		48.5551	0.11672
5.991	1.02		48.6394	0.11672
6	1.04		48.7237	0.11672
6.009	1		48.808	0.11672
6.017	1.02		48.8923	0.11672
6.026	1.02		48.9766	0.11672
6.035	0.98		49.0609	0.11672
6.044	1.04		49.1452	0.11672
6.052	0.96		49.2294	0.11672
6.061	1.02		49.3137	0.11672
6.07	1		49.398	0.11672
6.078	1.02		49.4823	0.11672
6.087	0.98		49.5666	0.11672
6.096	1		49.6509	0.11672
6.104	0.96		49.7352	0.11672
6.113	1.04		49.8195	0.11672
6.122	1.02		49.9038	0.11672
6.13	0.98		49.9881	0.11672
6.139	0.98		50.0724	0.11672
6.148	0.96		50.1567	0.11672
6.157	1		50.241	0.11672
6.165	1		50.3253	0.11672
6.174	0.98		50.4096	0.11672
6.183	0.98		50.4939	0.11672
6.191	0.94		50.5782	0.11672
6.2	0.96		50.6625	0.11672
6.209	0.98		50.7468	0.11672
6.217	1		50.8311	0.11672
6.226	1		50.9154	0.11672
6.235	0.94		50.9997	0.11672
6.244	0.92		51.084	0.11672
6.252	0.98		51.1683	0.11672
6.261	0.94		51.2526	0.11672
6.27	0.94		51.3369	0.11672
6.278	1		51.4212	0.11672
6.287	0.96		51.5055	0.11672
6.296	0.96		51.5898	0.11672
6.304	0.96		51.6741	0.11672
6.313	0.98		51.7584	0.11672
6.322	0.91		51.8426	0.11672
6.33	0.98		51.9269	0.11672
6.339	0.94		52.0112	0.11672
6.348	0.94		52.0955	0.11672
6.357	1		52.1798	0.11672
6.365	0.91		52.2641	0.11672
6.374	0.96		52.3484	0.11672
6.383	0.89		52.4327	0.11672
6.391	0.94		52.517	0.11672
6.4	0.91		52.6013	0.11672
6.409	0.91		52.6856	0.11672
6.417	0.91		52.7699	0.11672
6.426	0.92		52.8542	0.11672
6.435	0.96		52.9385	0.11672
6.444	0.89		53.0228	0.11672
6.452	0.96		53.1071	0.11672
6.461	0.92		53.1914	0.11672
6.47	0.91		53.2757	0.11672
6.478	0.87		53.36	0.11672
6.487	0.89		53.4443	0.11672
6.496	0.87		53.5286	0.11672
6.504	0.91		53.6129	0.11672
6.513	0.91		53.6972	0.11672
6.522	0.92		53.7815	0.11672
6.53	0.89		53.8658	0.11672
6.539	0.83		53.9501	0.11672
6.548	0.87		54.0344	0.11672
6.557	0.94		54.1187	0.11672
6.565	0.89		54.203	0.11672
6.574	0.87		54.2873	0.11672
6.583	0.91		54.3716	0.11672
6.591	0.91		54.4559	0.11672
6.6	0.87		54.5402	0.11672
6.609	0.87		54.6245	0.11672
6.617	0.85		54.7088	0.11672
6.626	0.89		54.7931	0.11672
6.635	0.98		54.8773	0.11672
6.644	0.85		54.9616	0.11672
6.652	0.92		55.0459	0.11672
6.661	0.87		55.1302	0.11672
6.67	0.94		55.2145	0.11672
6.678	0.94		55.2988	0.11672
6.687	0.85		55.3831	0.11672
6.696	0.87		55.4674	0.11672
6.704	0.87		55.5517	0.11672
6.713	0.83		55.636	0.11672
6.722	0.83		55.7203	0.11672
6.73	0.85		55.8046	0.11672
6.739	0.87		55.8889	0.11672
6.748	0.87		55.9732	0.11672
6.757	0.85		56.0575	0.11672
6.765	0.89		56.1418	0.11672
6.774	0.85		56.2261	0.11672
6.783	0.85		56.3104	0.11672
6.791	0.85		56.3947	0.11672
6.8	0.79		56.479	0.11672
6.809	0.87		56.5633	0.11672
6.817	0.83		56.6476	0.11672
6.826	0.83		56.7319	0.11672
6.835	0.89		56.8162	0.11672
6.844	0.89		56.9005	0.11672
6.852	0.85		56.9848	0.11672
6.861	0.83		57.0691	0.11672
6.87	0.87		57.1534	0.11672
6.878	0.85		57.2377	0.11672
6.887	0.83		57.322	0.11672
6.896	0.83		57.4062	0.11672
6.904	0.81		57.4905	0.11672
6.913	0.87		57.5748	0.11672
6.922	0.83		57.6591	0.11672
6.93	0.81		57.7434	0.11672
6.939	0.87		57.8277	0.11672
6.948	0.79		57.912	0.11672
6.957	0.85		57.9963	0.11672
6.965	0.81		58.0806	0.11672
6.974	0.83		58.1649	0.11672
6.983	0.81		58.2492	0.11672
6.991	0.83		58.3335	0.11672
7	0.85		58.4178	0.11672
7.009	0.83		58.5021	0.11672
7.017	0.81		58.5864	0.11672
7.026	0.87		58.6707	0.11672
7.035	0.77		58.755	0.11672
7.044	0.79		58.8393	0.11672
7.052	0.81		58.9236	0.11672
7.061	0.79		59.0079	0.11672
7.07	0.83		59.0922	0.11672
7.078	0.79		59.1765	0.11672
7.087	0.79		59.2608	0.11672
7.096	0.79		59.3451	0.11672
7.104	0.77		59.4294	0.11672
7.113	0.85		59.5137	0.11672
7.122	0.83		59.598	0.11672
7.13	0.79		59.6823	0.11672
7.139	0.81		59.7666	0.11672
7.148	0.77		59.8509	0.11672
7.157	0.77		59.9352	0.11672
7.165	0.79		60.0195	0.11672
7.174	0.79		60.1038	0.11672
7.183	0.79		60.1881	0.11672
7.191	0.79		60.2724	0.11672
7.2	0.79		60.3567	0.11672
7.209	0.77		60.441	0.11672
7.217	0.74		60.5252	0.11672
7.226	0.77		60.6095	0.11672
7.235	0.79		60.6938	0.11672
7.244	0.77		60.7781	0.11672
7.252	0.79		60.8624	0.11672
7.261	0.75		60.9467	0.11672
7.27	0.77		61.031	0.11672
7.278	0.75		61.1153	0.11672
7.287	0.74		61.1996	0.11672
7.296	0.74		61.2839	0.11672
7.304	0.79		61.3682	0.11672
7.313	0.74		61.4525	0.11672
7.322	0.74		61.5368	0.11672
7.33	0.77		61.6211	0.11672
7.339	0.75		61.7054	0.11672
7.348	0.77		61.7897	0.11672
7.357	0.77		61.874	0.11672
7.365	0.77		61.9583	0.11672
7.374	0.75		62.0426	0.11672
7.383	0.77		62.1269	0.11672
7.391	0.72		62.2112	0.11672
7.4	0.72		62.2955	0.11672
7.409	0.75		62.3798	0.11672
7.417	0.75		62.4641	0.11672
7.426	0.75		62.5484	0.11672
7.435	0.74		62.6327	0.11672
7.444	0.79		62.717	0.11672
7.452	0.74		62.8013	0.11672
7.461	0.72		62.8856	0.11672
7.47	0.74		62.9699	0.11672
7.478	0.74		63.0541	0.11672
7.487	0.74		63.1384	0.11672
7.496	0.77		63.2227	0.11672
7.504	0.72		63.307	0.11672
7.513	0.75		63.3913	0.11672
7.522	0.74		63.4756	0.11672
7.53	0.72		63.5599	0.11672
7.539	0.72		63.6442	0.11672
7.548	0.77		63.7285	0.11672
7.557	0.74		63.8128	0.11672
7.565	0.72		63.8971	0.11672
7.574	0.77		63.9814	0.11672
7.583	0.75		64.0657	0.11672
7.591	0.77		64.15	0.11672
7.6	0.7		64.2343	0.11672
7.609	0.74		64.3186	0.11672
7.617	0.74		64.4029	0.11672
7.626	0.74		64.4872	0.11672
7.635	0.68		64.5715	0.11672
7.644	0.75		64.6558	0.11672
7.652	0.75		64.7401	0.11672
7.661	0.72		64.8244	0.11672
7.67	0.7		64.9087	0.11672
7.678	0.74		64.993	0.11672
7.687	0.72		65.0773	0.11672
7.696	0.72		65.1616	0.11672
7.704	0.72		65.2459	0.11672
7.713	0.74		65.3302	0.11672
7.722	0.68		65.4145	0.11672
7.73	0.72		65.4988	0.11672
7.739	0.68		65.5831	0.11672
7.748	0.68		65.6674	0.11672
7.757	0.7		65.7517	0.11672
7.765	0.72		65.8359	0.11672
7.774	0.72		65.9202	0.11672
7.783	0.75		66.0045	0.11672
7.791	0.72		66.0888	0.11672
7.8	0.68		66.1731	0.11672
7.809	0.7		66.2574	0.11672
7.817	0.68		66.3417	0.11672
7.826	0.7		66.426	0.11672
7.835	0.7		66.5103	0.11672
7.844	0.72		66.5946	0.11672
7.852	0.75		66.6789	0.11672
7.861	0.68		66.7632	0.11672
7.87	0.7		66.8475	0.11672
7.878	0.72		66.9318	0.11672
7.887	0.68		67.0161	0.11672
7.896	0.68		67.1004	0.11672
7.904	0.66		67.1847	0.11672
7.913	0.72		67.269	0.11672
7.922	0.68		67.3533	0.11672
7.93	0.74		67.4376	0.11672
7.939	0.72		67.5219	0.11672
7.948	0.68		67.6062	0.11672
7.957	0.68		67.6905	0.11672
7.965	0.7		67.7748	0.11672
7.974	0.7		67.8591	0.11672
7.983	0.66		67.9434	0.11672
7.991	0.7		68.0277	0.11672
8	0.7		68.112	0.11672
8.009	0.72		68.1963	0.11672
8.017	0.7		68.2806	0.11672
8.026	0.66		68.3649	0.11672
8.035	0.68		68.4492	0.11672
8.044	0.7		68.5335	0.11672
8.052	0.68		68.6178	0.11672
8.061	0.72		68.702	0.11672
8.07	0.64		68.7863	0.11672
8.078	0.7		68.8706	0.11672
8.087	0.72		68.9549	0.11672
8.096	0.64		69.0392	0.11672
8.104	0.68		69.1235	0.11672
8.113	0.7		69.2078	0.11672
8.122	0.66		69.2921	0.11672
8.13	0.74		69.3764	0.11672
8.139	0.66		69.4607	0.11672
8.148	0.64		69.545	0.11672
8.157	0.64		69.6293	0.11672
8.165	0.74		69.7136	0.11672
8.174	0.68		69.7979	0.11672
8.183	0.62		69.8822	0.11672
8.191	0.62		69.9665	0.11672
8.2	0.64		70.0508	0.11672
8.209	0.62		70.1351	0.11672
8.217	0.64		70.2194	0.11672
8.226	0.66		70.3037	0.11672
8.235	0.66		70.388	0.11672
8.244	0.64		70.4723	0.11672
8.252	0.64		70.5566	0.11672
8.261	0.62		70.6409	0.11672
8.27	0.66		70.7252	0.11672
8.278	0.62		70.8095	0.11672
8.287	0.64		70.8938	0.11672
8.296	0.68		70.9781	0.11672
8.304	0.64		71.0624	0.11672
8.313	0.66		71.1467	0.11672
8.322	0.6		71.231	0.11672
8.33	0.62		71.3153	0.11672
8.339	0.62		71.3996	0.11672
8.348	0.64		71.4839	0.11672
8.357	0.6		71.5682	0.11672
8.365	0.66		71.6525	0.11672
8.374	0.64		71.7367	0.11672
8.383	0.7		71.821	0.11672
8.391	0.64		71.9053	0.11672
8.4	0.64		71.9896	0.11672
8.409	0.64		72.0739	0.11672
8.417	0.64		72.1582	0.11672
8.426	0.62		72.2425	0.11672
8.435	0.6		72.3268	0.11672
8.444	0.64		72.4111	0.11672
8.452	0.6		72.4954	0.11672
8.461	0.66		72.5797	0.11672
8.47	0.6		72.664	0.11672
8.478	0.64		72.7483	0.11672
8.487	0.6		72.8326	0.11672
8.496	0.62		72.9169	0.11672
8.504	0.62		73.0012	0.11672
8.513	0.68		73.0855	0.11672
8.522	0.6		73.1698	0.11672
8.53	0.7		73.2541	0.11672
8.539	0.6		73.3384	0.11672
8.548	0.62		73.4227	0.11672
8.557	0.6		73.507	0.11672
8.565	0.62		73.5913	0.11672
8.574	0.64		73.6756	0.11672
8.583	0.58		73.7599	0.11672
8.591	0.6		73.8442	0.11672
8.6	0.62		73.9285	0.11672
8.609	0.6		74.0128	0.11672
8.617	0.62		74.0971	0.11672
8.626	0.62		74.1814	0.11672
8.635	0.58		74.2656	0.11672
8.644	0.6		74.35	0.11672
8.652	0.6		74.4343	0.11672
8.661	0.58		74.5186	0.11672
8.67	0.6		74.6028	0.11672
8.678	0.57		74.6871	0.11672
8.687	0.57		74.7714	0.11672
8.696	0.6		74.8557	0.11672
8.704	0.58		74.94	0.11672
8.713	0.6		75.0243	0.11672
8.722	0.6		75.1086	0.11672
8.73	0.58		75.1929	0.11672
8.739	0.64		75.2772	0.11672
8.748	0.6		75.3615	0.11672
8.757	0.62		75.4458	0.11672
8.765	0.57		75.5301	0.11672
8.774	0.58		75.6144	0.11672
8.783	0.62		75.6987	0.11672
8.791	0.6		75.783	0.11672
8.8	0.57
8.809	0.6
8.817	0.57
8.826	0.58
8.835	0.6
8.844	0.58
8.852	0.57
8.861	0.58
8.87	0.64
8.878	0.57
8.887	0.58
8.896	0.64
8.904	0.58
8.913	0.6
8.922	0.6
8.93	0.74
8.939	0.6
8.948	0.57
8.957	0.58
8.965	0.57
8.974	0.62
8.983	0.58
8.991	0.58
9	0.62
9.009	0.55
9.017	0.57
9.026	0.57
9.035	0.58
9.044	0.55
9.052	0.55
9.061	0.57
9.07	0.58
9.078	0.55
9.087	0.62
9.096	0.57
9.104	0.57
9.113	0.6
9.122	0.6
9.13	0.55
9.139	0.57
9.148	0.57
9.157	0.58
9.165	0.58
9.174	0.57
9.183	0.58
9.191	0.58
9.2	0.53
9.209	0.6
9.217	0.57
9.226	0.55
9.235	0.57
9.244	0.58
9.252	0.57
9.261	0.55
9.27	0.55
9.278	0.6
9.287	0.6
9.296	0.55
9.304	0.55
9.313	0.57
9.322	0.57
9.33	0.53
9.339	0.53
9.348	0.55
9.357	0.55
9.365	0.57
9.374	0.53
9.383	0.53
9.391	0.55
9.4	0.55
9.409	0.55
9.417	0.55
9.426	0.53
9.435	0.55
9.444	0.57
9.452	0.57
9.461	0.53
9.47	0.57
9.478	0.53
9.487	0.57
9.496	0.6
9.504	0.53
9.513	0.55
9.522	0.53
9.53	0.57
9.539	0.55
9.548	0.53
9.557	0.58
9.565	0.53
9.574	0.68
9.583	0.51
9.591	0.51
9.6	0.51
9.609	0.55
9.617	0.57
9.626	0.53
9.635	0.53
9.644	0.53
9.652	0.51
9.661	0.53
9.67	0.53
9.678	0.53
9.687	0.53
9.696	0.51
9.704	0.49
9.713	0.53
9.722	0.53
9.73	0.53
9.739	0.57
9.748	0.55
9.757	0.51
9.765	0.53
9.774	0.51
9.783	0.51
9.791	0.51
9.8	0.53
9.844	0.49
9.852	0.51
9.861	0.47
9.87	0.51
9.878	0.51
9.887	0.53
9.896	0.49
9.904	0.51
9.913	0.51
9.922	0.53
9.93	0.51
9.939	0.53
9.948	0.47
9.957	0.53
9.965	0.53
9.974	0.47
9.983	0.53
9.991	0.51
10	0.49
10.009	0.53
10.017	0.49
10.026	0.49
10.035	0.53
10.044	0.53
10.052	0.51
10.061	0.51
10.07	0.53
10.078	0.49
10.087	0.49
10.096	0.49
10.104	0.51
10.113	0.53
10.122	0.49
10.13	0.51
10.139	0.47
10.148	0.47
10.157	0.49
10.165	0.49
10.174	0.51
10.183	0.6
10.191	0.6
10.2	0.49
10.209	0.57
10.217	0.47
10.226	0.57
10.235	0.51
10.244	0.53
10.252	0.51
10.261	0.49
10.27	0.53
10.278	0.51
10.287	0.51
10.296	0.45
10.304	0.47
10.313	0.49
10.322	0.53
10.33	0.51
10.339	0.47
10.348	0.49
10.357	0.49
10.365	0.51
10.374	0.53
10.383	0.49
10.391	0.49
10.4	0.49
10.409	0.47
10.417	0.45
10.426	0.51
10.435	0.47
10.444	0.47
10.452	0.49
10.461	0.49
10.47	0.49
10.478	0.45
10.487	0.53
10.496	0.51
10.504	0.43
10.513	0.49
10.522	0.45
10.53	0.47
10.539	0.49
10.548	0.45
10.557	0.47
10.565	0.45
10.574	0.49
10.583	0.47
10.591	0.49
10.6	0.43
10.609	0.47
10.617	0.47
10.626	0.45
10.635	0.45
10.644	0.49
10.652	0.47
10.661	0.45
10.67	0.45
10.678	0.57
10.687	0.49
10.696	0.49
10.704	0.49
10.713	0.51
10.722	0.45
10.73	0.47
10.739	0.53
10.748	0.47
10.757	0.45
10.765	0.47
10.774	0.45
10.783	0.45
10.791	0.45
10.8	0.47
10.809	0.55
10.817	0.47
10.826	0.47
10.835	0.49
10.844	0.43
10.852	0.49
10.861	0.49
10.87	0.55
10.878	0.51
10.887	0.51
10.896	0.49
10.904	0.49
10.913	0.43
10.922	0.47
10.93	0.47
10.939	0.45
10.948	0.43
10.957	0.47
10.965	0.45
10.974	0.45
10.983	0.51
10.991	0.41
11	0.51
11.009	0.47
11.017	0.45
11.026	0.47
11.035	0.49
11.044	0.45
11.052	0.43
11.061	0.49
11.07	0.51
11.078	0.41
11.087	0.41
11.096	0.43
11.104	0.41
11.113	0.47
11.122	0.51
11.13	0.43
11.139	0.51
11.148	0.43
11.157	0.47
11.165	0.47
11.174	0.45
11.183	0.45
11.191	0.47
11.2	0.41
11.209	0.45
11.217	0.45
11.226	0.43
11.235	0.41
11.244	0.43
11.252	0.47
11.261	0.45
11.27	0.45
11.278	0.45
11.287	0.45
11.296	0.43
11.304	0.47
11.313	0.41
11.322	0.47
11.33	0.45
11.339	0.43
11.348	0.47
11.357	0.43
11.365	0.43
11.374	0.41
11.383	0.45
11.391	0.47
11.4	0.49
11.409	0.43
11.417	0.43
11.426	0.41
11.435	0.41
11.444	0.45
11.452	0.43
11.461	0.41
11.47	0.43
11.478	0.43
11.487	0.45
11.496	0.45
11.504	0.43
11.513	0.49
11.522	0.45
11.53	0.51
11.539	0.39
11.548	0.45
11.557	0.39
11.565	0.41
11.574	0.43
11.583	0.47
11.591	0.43
11.6	0.43
11.609	0.45
11.617	0.43
11.626	0.39
11.635	0.39
11.644	0.45
11.652	0.41
11.661	0.45
11.67	0.43
11.678	0.41
11.687	0.41
11.696	0.43
11.704	0.39
11.713	0.41
11.722	0.53
11.731	0.41
11.739	0.39
11.748	0.41
11.757	0.41
11.765	0.49
11.774	0.43
11.783	0.41
11.791	0.41
11.8	0.43
11.809	0.43
11.817	0.39
11.826	0.39
11.835	0.39
11.844	0.41
11.852	0.39
11.861	0.41
11.87	0.41
11.878	0.43
11.887	0.43
11.896	0.41
11.904	0.39
11.913	0.39
11.922	0.43
11.931	0.37
11.939	0.39
11.948	0.37
11.957	0.39
11.965	0.47
11.974	0.39
11.983	0.39
11.991	0.41
12	0.43
12.009	0.41
12.017	0.41
12.026	0.39
12.035	0.43
12.044	0.39
12.052	0.37
12.061	0.39
12.07	0.43
12.078	0.41
12.087	0.39
12.096	0.39
12.104	0.39
12.113	0.41
12.122	0.39
12.131	0.41
12.139	0.43
12.148	0.53
12.157	0.41
12.165	0.39
12.174	0.39
12.183	0.43
12.191	0.37
12.2	0.39
12.209	0.37
12.217	0.41
12.226	0.49
12.235	0.39
12.244	0.37
12.252	0.39
12.261	0.41
12.27	0.37
12.278	0.41
12.287	0.43
12.296	0.36
12.304	0.43
12.313	0.39
12.322	0.39
12.331	0.37
12.339	0.37
12.348	0.41
12.357	0.37
12.365	0.43
12.374	0.39
12.383	0.34
12.391	0.36
12.4	0.37
12.409	0.37
12.417	0.37
12.426	0.37
12.435	0.37
12.444	0.39
12.452	0.39
12.461	0.41
12.47	0.39
12.478	0.37
12.487	0.36
12.496	0.45
12.504	0.39
12.513	0.37
12.522	0.37
12.531	0.37
12.539	0.37
12.548	0.36
12.557	0.39
12.565	0.37
12.574	0.39
12.583	0.39
12.591	0.37
12.6	0.39
12.609	0.39
12.617	0.36
12.626	0.37
12.635	0.37
12.644	0.41
12.652	0.39
12.661	0.41
12.67	0.39
12.678	0.34
12.687	0.36
12.696	0.37
12.704	0.36
12.713	0.36
12.722	0.39
12.731	0.58
12.739	0.37
12.748	0.36
12.757	0.34
12.765	0.36
12.774	0.36
12.783	0.39
12.791	0.36
12.8	0.39
12.809	0.34
12.817	0.34
12.826	0.36
12.835	0.36
12.844	0.32
12.852	0.39
12.861	0.34
12.87	0.36
12.878	0.39
12.887	0.34
12.896	0.37
12.904	0.37
12.913	0.37
12.922	0.34
12.931	0.39
12.939	0.34
12.948	0.36
12.957	0.36
12.965	0.34
12.974	0.34
12.983	0.37
12.991	0.37
13	0.34
13.009	0.37
13.017	0.36
13.026	0.34
13.035	0.36
13.044	0.39
13.052	0.37
13.061	0.34
13.07	0.37
13.078	0.37
13.087	0.39
13.096	0.32
13.104	0.36
13.113	0.34
13.122	0.34
13.131	0.34
13.139	0.32
13.148	0.36
13.157	0.34
13.165	0.32
13.174	0.36
13.183	0.39
13.191	0.39
13.2	0.41
13.209	0.32
13.217	0.34
13.226	0.34
13.235	0.39
13.244	0.37
13.252	0.36
13.261	0.36
13.27	0.36
13.278	0.36
13.287	0.36
13.296	0.34
13.304	0.34
13.313	0.37
13.322	0.37
13.331	0.36
13.339	0.34
13.348	0.51
13.357	0.34
13.365	0.32
13.374	0.34
13.383	0.34
13.391	0.32
13.4	0.32
13.409	0.36
13.417	0.34
13.426	0.32
13.435	0.3
13.444	0.34
13.452	0.32
13.461	0.3
13.47	0.32
13.478	0.34
13.487	0.32
13.496	0.34
13.504	0.34
13.513	0.34
13.522	0.34
13.531	0.36
13.539	0.36
13.548	0.32
13.557	0.36
13.565	0.3
13.574	0.32
13.583	0.34
13.591	0.32
13.6	0.34
13.609	0.32
13.617	0.36
13.626	0.32
13.635	0.32
13.644	0.36
13.652	0.32
13.661	0.32
13.67	0.34
13.678	0.34
13.687	0.3
13.696	0.32
13.704	0.32
13.713	0.34
13.722	0.34
13.731	0.32
13.739	0.32
13.748	0.3
13.757	0.34
13.765	0.3
13.774	0.37
13.783	0.32
13.791	0.3
13.8	0.34
13.844	0.32
13.852	0.36
13.861	0.32
13.87	0.34
13.878	0.34
13.887	0.3
13.896	0.32
13.904	0.36
13.913	0.32
13.922	0.32
13.931	0.32
13.939	0.3
13.948	0.32
13.957	0.37
13.965	0.37
13.974	0.32
13.983	0.32
13.991	0.34
14	0.36
14.009	0.36
14.017	0.34
14.026	0.36
14.035	0.3
14.044	0.32
14.052	0.36
14.061	0.3
14.07	0.32
14.078	0.32
14.087	0.32
14.096	0.3
14.104	0.3
14.113	0.32
14.122	0.32
14.131	0.32
14.139	0.34
14.148	0.3
14.157	0.32
14.165	0.32
14.174	0.3
14.183	0.3
14.191	0.32
14.2	0.32
14.209	0.3
14.217	0.32
14.226	0.36
14.235	0.28
14.244	0.34
14.252	0.32
14.261	0.34
14.27	0.32
14.278	0.3
14.287	0.3
14.296	0.3
14.304	0.32
14.313	0.28
14.322	0.34
14.331	0.28
14.339	0.34
14.348	0.3
14.357	0.32
14.365	0.3
14.374	0.37
14.383	0.34
14.391	0.34
14.4	0.3
14.409	0.32
14.417	0.34
14.426	0.3
14.435	0.28
14.444	0.39
14.452	0.32
14.461	0.34
14.47	0.34
14.478	0.3
14.487	0.3
14.496	0.3
14.504	0.3
14.513	0.47
14.522	0.28
14.531	0.36
14.539	0.32
14.548	0.37
14.557	0.34
14.565	0.3
14.574	0.28
14.583	0.3
14.591	0.3
14.6	0.32
14.609	0.36
14.617	0.28
14.626	0.3
14.635	0.3
14.644	0.3
14.652	0.28
14.661	0.3
14.67	0.3
14.678	0.3
14.687	0.3
14.696	0.3
14.704	0.3
14.713	0.28
14.722	0.32
14.731	0.3
14.739	0.3
14.748	0.32
14.757	0.28
14.765	0.3
14.774	0.32
14.783	0.34
14.791	0.28
14.8	0.28
14.809	0.28
14.817	0.28
14.826	0.26
14.835	0.3
14.844	0.26
14.852	0.3
14.861	0.3
14.87	0.32
14.878	0.28
14.887	0.26
14.896	0.26
14.904	0.3
14.913	0.3
14.922	0.32
14.931	0.32
14.939	0.28
14.948	0.26
14.957	0.3
14.965	0.3
14.974	0.32
14.983	0.26
14.991	0.28
15	0.34
15.009	0.32
15.017	0.28
15.026	0.28
15.035	0.3
15.044	0.28
15.052	0.28
15.061	0.28
15.07	0.26
15.078	0.3
15.087	0.28
15.096	0.28
15.104	0.28
15.113	0.3
15.122	0.3
15.131	0.32
15.139	0.32
15.148	0.28
15.157	0.34
15.165	0.3
15.174	0.28
15.183	0.3
15.191	0.28
15.2	0.28
15.209	0.32
15.217	0.32
15.226	0.26
15.235	0.28
15.244	0.26
15.252	0.28
15.261	0.28
15.27	0.3
15.278	0.34
15.287	0.26
15.296	0.3
15.304	0.28
15.313	0.3
15.322	0.26
15.331	0.3
15.339	0.32
15.348	0.26
15.357	0.34
15.365	0.26
15.374	0.3
15.383	0.28
15.391	0.24
15.4	0.3
15.409	0.26
15.417	0.3
15.426	0.24
15.435	0.3
15.444	0.28
15.452	0.28
15.461	0.3
15.47	0.26
15.478	0.24
15.487	0.28
15.496	0.28
15.504	0.28
15.513	0.3
15.522	0.24
15.531	0.26
15.539	0.26
15.548	0.28
15.557	0.26
15.565	0.22
15.574	0.26
15.583	0.28
15.591	0.28
15.6	0.24
15.609	0.28
15.617	0.28
15.626	0.24
15.635	0.26
15.644	0.26
15.652	0.32
15.661	0.26
15.67	0.24
15.678	0.26
15.687	0.28
15.696	0.32
15.704	0.28
15.713	0.28
15.722	0.26
15.731	0.24
15.739	0.28
15.748	0.28
15.757	0.28
15.765	0.26
15.774	0.26
15.783	0.26
15.791	0.24
15.8	0.28
15.809	0.28
15.817	0.24
15.826	0.26
15.835	0.28
15.844	0.24
15.852	0.32
15.861	0.28
15.87	0.3
15.878	0.24
15.887	0.28
15.896	0.3
15.904	0.26
15.913	0.3
15.922	0.24
15.931	0.24
15.939	0.24
15.948	0.24
15.957	0.28
15.965	0.3
15.974	0.26
15.983	0.26
15.991	0.24
16	0.26
16.009	0.3
16.017	0.32
16.026	0.26
16.035	0.26
16.044	0.26
16.052	0.3
16.061	0.26
16.07	0.24
16.078	0.26
16.087	0.24
16.096	0.26
16.104	0.3
16.113	0.28
16.122	0.26
16.131	0.3
16.139	0.26
16.148	0.28
16.157	0.22
16.165	0.24
16.174	0.24
16.183	0.24
16.191	0.26
16.2	0.26
16.209	0.22
16.217	0.28
16.226	0.26
16.235	0.26
16.244	0.24
16.252	0.28
16.261	0.26
16.27	0.28
16.278	0.24
16.287	0.26
16.296	0.26
16.304	0.28
16.313	0.28
16.322	0.28
16.331	0.26
16.339	0.24
16.348	0.26
16.357	0.3
16.365	0.26
16.374	0.28
16.383	0.26
16.391	0.3
16.4	0.28
16.409	0.24
16.417	0.28
16.426	0.3
16.435	0.26
16.444	0.26
16.452	0.26
16.461	0.24
16.47	0.22
16.478	0.26
16.487	0.26
16.496	0.24
16.504	0.24
16.513	0.26
16.522	0.24
16.531	0.24
16.539	0.24
16.548	0.24
16.557	0.26
16.565	0.26
16.574	0.24
16.583	0.24
16.591	0.32
16.6	0.3
16.609	0.26
16.617	0.28
16.626	0.26
16.635	0.28
16.644	0.22
16.652	0.22
16.661	0.24
16.67	0.24
16.678	0.3
16.687	0.24
16.696	0.24
16.704	0.22
16.713	0.22
16.722	0.26
16.731	0.24
16.739	0.24
16.748	0.24
16.757	0.34
16.765	0.28
16.774	0.3
16.783	0.3
16.791	0.24
16.8	0.26
16.809	0.2
16.817	0.24
16.826	0.28
16.835	0.22
16.844	0.26
16.852	0.22
16.861	0.26
16.87	0.26
16.878	0.22
16.887	0.26
16.896	0.49
16.904	0.24
16.913	0.22
16.922	0.24
16.931	0.26
16.939	0.22
16.948	0.28
16.957	0.2
16.965	0.3
16.974	0.22
16.983	0.24
16.991	0.22
17	0.24
17.009	0.22
17.017	0.2
17.026	0.24
17.035	0.26
17.044	0.22
17.052	0.24
17.061	0.2
17.07	0.26
17.078	0.28
17.087	0.26
17.096	0.2
17.104	0.24
17.113	0.28
17.122	0.26
17.131	0.24
17.139	0.22
17.148	0.22
17.157	0.22
17.165	0.22
17.174	0.24
17.183	0.24
17.191	0.26
17.2	0.22
17.209	0.2
17.217	0.26
17.226	0.22
17.235	0.26
17.244	0.22
17.252	0.24
17.261	0.24
17.27	0.2
17.278	0.22
17.287	0.2
17.296	0.24
17.304	0.22
17.313	0.24
17.322	0.26
17.331	0.28
17.339	0.24
17.348	0.24
17.357	0.24
17.365	0.34
17.374	0.22
17.383	0.22
17.391	0.22
17.4	0.26
17.409	0.24
17.417	0.22
17.426	0.24
17.435	0.26
17.444	0.22
17.452	0.24
17.461	0.24
17.47	0.24
17.478	0.2
17.487	0.22
17.496	0.22
17.504	0.26
17.513	0.22
17.522	0.24
17.531	0.2
17.539	0.2
[truncated: 7,670 more rows]

## Sheet: Figure S11
cycles	ΔTad drop (K)	ΔTad jump (K)
1	-15.35	16.065
100	-12.13	13.495
200	-11.12	12.865
300	-10.905	12.64
400	-10.82	12.595

## Sheet: Figure S14c
t (s)	ΔT (K)
0.00458	0
0.00915	0
0.01373	0
0.01831	0
0.02288	0
0.02746	0
0.03204	0
0.03661	0
0.04119	0
0.04577	0
0.05034	0
0.05492	0
0.0595	0
0.06407	0
0.06865	0
0.07323	0
0.0778	0
0.08238	0
0.08696	0
0.09153	0
0.09611	0
0.10069	0
0.10526	0
0.10984	0
0.11442	0
0.11899	0
0.12357	0
0.12815	0
0.13272	0
0.1373	0
0.14188	0
0.14645	0
0.15103	0
0.15561	0
0.16018	0
0.16476	0
0.16934	0
0.17391	0
0.17849	0
0.18307	0
0.18764	0.01
0.19222	0
0.1968	0
0.20137	0
0.20595	0
0.21053	0
0.2151	0
0.21968	0
0.22426	0
0.22883	0
0.23341	0
0.23799	0
0.24256	0
0.24714	0
0.25172	0
0.25629	0
0.26087	0
0.26545	0
0.27002	0
0.2746	0
0.27918	0
0.28375	0
0.28833	0
0.29291	0
0.29748	0
0.30206	0
0.30664	0
0.31121	0
0.31579	0
0.32037	0
0.32494	0
0.32952	0
0.3341	0
0.33867	0
0.34325	0
0.34783	0
0.3524	0
0.35698	0
0.36156	0
0.36613	0
0.37071	0
0.37529	0
0.37986	0.01
0.38444	0.01
0.38902	0
0.39359	0.01
0.39817	0.01
0.40275	0.01
0.40732	0.01
0.4119	0.01
0.41648	0.01
0.42105	0.01
0.42563	0.01
0.43021	0.01
0.43478	0.01
0.43936	0.02
0.44394	0.02
0.44851	0.01
0.45309	0.01
0.45767	0.02
0.46224	0.02
0.46682	0.02
0.4714	0.02
0.47597	0.02
0.48055	0.03
0.48513	0.03
0.4897	0.03
0.49428	0.03
0.49886	0.04
0.50343	0.03
0.50801	0.04
0.51259	0.04
0.51716	0.04
0.52174	0.04
0.52632	0.04
0.53089	0.04
0.53547	0.05
0.54005	0.04
0.54462	0.04
0.5492	0.05
0.55378	0.05
0.55835	0.05
0.56293	0.05
0.56751	0.05
0.57208	0.06
0.57666	0.06
0.58124	0.06
0.58581	0.06
0.59039	0.06
0.59497	0.07
0.59954	0.06
0.60412	0.07
0.6087	0.06
0.61327	0.07
0.61785	0.07
0.62243	0.07
0.627	0.07
0.63158	0.08
0.63616	0.07
0.64073	0.08
0.64531	0.08
0.64989	0.08
0.65446	0.08
0.65904	0.08
0.66362	0.08
0.66819	0.08
0.67277	0.08
0.67735	0.08
0.68192	0.08
0.6865	0.08
0.69108	0.08
0.69565	0.08
0.70023	0.09
0.70481	0.09
0.70938	0.08
0.71396	0.08
0.71854	0.09
0.72311	0.09
0.72769	0.09
0.73227	0.09
0.73684	0.09
0.74142	0.09
0.746	0.09
0.75057	0.09
0.75515	0.09
0.75973	0.09
0.7643	0.1
0.76888	0.1
0.77346	0.1
0.77803	0.1
0.78261	0.1
0.78719	0.1
0.79176	0.1
0.79634	0.1
0.80092	0.1
0.80549	0.1
0.81007	0.1
0.81465	0.1
0.81922	0.11
0.8238	0.11
0.82838	0.11
0.83295	0.11
0.83753	0.11
0.84211	0.11
0.84668	0.11
0.85126	0.11
0.85584	0.11
0.86041	0.11
0.86499	0.11
0.86957	0.12
0.87414	0.11
0.87872	0.12
0.8833	0.11
0.88787	0.12
0.89245	0.12
0.89703	0.12
0.9016	0.12
0.90618	0.12
0.91076	0.12
0.91533	0.12
0.91991	0.12
0.92449	0.12
0.92906	0.12
0.93364	0.12
0.93822	0.12
0.94279	0.12
0.94737	0.12
0.95195	0.12
0.95652	0.12
0.9611	0.12
0.96568	0.12
0.97025	0.12
0.97483	0.12
0.97941	0.12
0.98398	0.12
0.98856	0.12
0.99314	0.11
0.99771	0.11
1.00229	0.11
1.00686	0.12
1.01144	0.11
1.01602	0.12
1.02059	0.12
1.02517	0.12
1.02975	0.11
1.03432	0.11
1.0389	0.11
1.04348	0.11
1.04805	0.11
1.05263	0.11
1.05721	0.11
1.06178	0.11
1.06636	0.11
1.07094	0.11
1.07551	0.11
1.08009	0.11
1.08467	0.11
1.08924	0.11
1.09382	0.11
1.0984	0.11
1.10297	0.12
1.10755	0.12
1.11213	0.12
1.1167	0.12
1.12128	0.12
1.12586	0.12
1.13043	0.12
1.13501	0.12
1.13959	0.12
1.14416	0.12
1.14874	0.12
1.15332	0.11
1.15789	0.12
1.16247	0.12
1.16705	0.12
1.17162	0.12
1.1762	0.12
1.18078	0.12
1.18535	0.12
1.18993	0.12
1.19451	0.12
1.19908	0.12
1.20366	0.12
1.20824	0.12
1.21281	0.12
1.21739	0.12
1.22197	0.13
1.22654	0.13
1.23112	0.12
1.2357	0.13
1.24027	0.13
1.24485	0.13
1.24943	0.13
1.254	0.13
1.25858	0.14
1.26316	0.13
1.26773	0.14
1.27231	0.14
1.27689	0.14
1.28146	0.14
1.28604	0.14
1.29062	0.14
1.29519	0.15
1.29977	0.15
1.30435	0.15
1.30892	0.16
1.3135	0.16
1.31808	0.16
1.32265	0.16
1.32723	0.17
1.33181	0.17
1.33638	0.17
1.34096	0.17
1.34554	0.17
1.35011	0.18
1.35469	0.18
1.35927	0.18
1.36384	0.18
1.36842	0.18
1.373	0.19
1.37757	0.19
1.38215	0.19
1.38673	0.19
1.3913	0.19
1.39588	0.19
1.40046	0.2
1.40503	0.2
1.40961	0.2
1.41419	0.2
1.41876	0.2
1.42334	0.21
1.42792	0.21
1.43249	0.22
1.43707	0.22
1.44165	0.23
1.44622	0.23
1.4508	0.24
1.45538	0.24
1.45995	0.25
1.46453	0.26
1.46911	0.27
1.47368	0.28
1.47826	0.29
1.48284	0.29
1.48741	0.3
1.49199	0.31
1.49657	0.32
1.50114	0.33
1.50572	0.34
1.5103	0.35
1.51487	0.36
1.51945	0.37
1.52403	0.37
1.5286	0.39
1.53318	0.4
1.53776	0.41
1.54233	0.42
1.54691	0.43
1.55149	0.43
1.55606	0.45
1.56064	0.46
1.56522	0.46
1.56979	0.47
1.57437	0.48
1.57895	0.49
1.58352	0.49
1.5881	0.5
1.59268	0.51
1.59725	0.52
1.60183	0.53
1.60641	0.54
1.61098	0.54
1.61556	0.55
1.62014	0.56
1.62471	0.56
1.62929	0.57
1.63387	0.57
1.63844	0.58
1.64302	0.59
1.6476	0.59
1.65217	0.59
1.65675	0.6
1.66133	0.6
1.6659	0.61
1.67048	0.61
1.67506	0.61
1.67963	0.62
1.68421	0.62
1.68879	0.62
1.69336	0.62
1.69794	0.62
1.70252	0.62
1.70709	0.62
1.71167	0.62
1.71625	0.62
1.72082	0.62
1.7254	0.62
1.72998	0.61
1.73455	0.61
1.73913	0.61
1.74371	0.61
1.74828	0.6
1.75286	0.61
1.75744	0.6
1.76201	0.59
1.76659	0.59
1.77117	0.59
1.77574	0.59
1.78032	0.58
1.7849	0.58
1.78947	0.57
1.79405	0.57
1.79863	0.56
1.8032	0.56
1.80778	0.56
1.81236	0.56
1.81693	0.55
1.82151	0.55
1.82609	0.54
1.83066	0.54
1.83524	0.54
1.83982	0.54
1.84439	0.53
1.84897	0.53
1.85355	0.53
1.85812	0.52
1.8627	0.52
1.86728	0.51
1.87185	0.51
1.87643	0.51
1.88101	0.51
1.88558	0.51
1.89016	0.51
1.89474	0.51
1.89931	0.51
1.90389	0.51
1.90847	0.51
1.91304	0.51
1.91762	0.51
1.9222	0.51
1.92677	0.51
1.93135	0.51
1.93593	0.51
1.9405	0.51
1.94508	0.51
1.94966	0.51
1.95423	0.51
1.95881	0.51
1.96339	0.5
1.96796	0.51
1.97254	0.51
1.97712	0.5
1.98169	0.5
1.98627	0.5
1.99085	0.5
1.99542	0.5
2	0.5
2.00458	0.5
2.00915	0.51
2.01373	0.5
2.01831	0.5
2.02288	0.5
2.02746	0.5
2.03204	0.5
2.03661	0.5
2.04119	0.5
2.04577	0.5
2.05034	0.5
2.05492	0.5
2.0595	0.5
2.06407	0.5
2.06865	0.5
2.07323	0.5
2.0778	0.5
2.08238	0.49
2.08696	0.49
2.09153	0.49
2.09611	0.49
2.10069	0.49
2.10526	0.48
2.10984	0.48
2.11442	0.48
2.11899	0.48
2.12357	0.48
2.12815	0.47
2.13272	0.47
2.1373	0.47
2.14188	0.47
2.14645	0.47
2.15103	0.47
2.15561	0.47
2.16018	0.47
2.16476	0.48
2.16934	0.47
2.17391	0.48
2.17849	0.48
2.18307	0.48
2.18764	0.48
2.19222	0.48
2.1968	0.48
2.20137	0.48
2.20595	0.49
2.21053	0.49
2.2151	0.5
2.21968	0.51
2.22426	0.51
2.22883	0.52
2.23341	0.51
2.23799	0.52
2.24256	0.52
2.24714	0.52
2.25172	0.52
2.25629	0.53
2.26087	0.53
2.26545	0.53
2.27002	0.53
2.2746	0.53
2.27918	0.53
2.28375	0.53
2.28833	0.53
2.29291	0.52
2.29748	0.52
2.30206	0.52
2.30664	0.51
2.31121	0.5
2.31579	0.49
2.32037	0.48
2.32494	0.47
2.32952	0.47
2.3341	0.46
2.33867	0.44
2.34325	0.43
2.34783	0.42
2.3524	0.41
2.35698	0.39
2.36156	0.39
2.36613	0.38
2.37071	0.37
2.37529	0.36
2.37986	0.36
2.38444	0.35
2.38902	0.35
2.39359	0.35
2.39817	0.34
2.40275	0.34
2.40732	0.33
2.4119	0.33
2.41648	0.32
2.42105	0.31
2.42563	0.3
2.43021	0.29
2.43478	0.28
2.43936	0.27
2.44394	0.26
2.44851	0.25
2.45309	0.24
2.45767	0.23
2.46224	0.23
2.46682	0.23
2.4714	0.23
2.47597	0.23
2.48055	0.22
2.48513	0.22
2.4897	0.22
2.49428	0.22
2.49886	0.21
2.50343	0.21
2.50801	0.21
2.51259	0.2
2.51716	0.2
2.52174	0.2
2.52632	0.2
2.53089	0.19
2.53547	0.19
2.54005	0.19
2.54462	0.18
2.5492	0.18
2.55378	0.17
2.55835	0.17
2.56293	0.17
2.56751	0.17
2.57208	0.16
2.57666	0.16
2.58124	0.16
2.58581	0.16
2.59039	0.15
2.59497	0.15
2.59954	0.15
2.60412	0.14
2.6087	0.14
2.61327	0.14
2.61785	0.14
2.62243	0.14
2.627	0.13
2.63158	0.13
2.63616	0.13
2.64073	0.13
2.64531	0.13
2.64989	0.13
2.65446	0.13
2.65904	0.13
2.66362	0.13
2.66819	0.13
2.67277	0.12
2.67735	0.13
2.68192	0.12
2.6865	0.12
2.69108	0.12
2.69565	0.12
2.70023	0.11
2.70481	0.11
2.70938	0.11
2.71396	0.11
2.71854	0.11
2.72311	0.11
2.72769	0.11
2.73227	0.1
2.73684	0.1
2.74142	0.1
2.746	0.1
2.75057	0.1
2.75515	0.1
2.75973	0.1
2.7643	0.1
2.76888	0.1
2.77346	0.1
2.77803	0.1
2.78261	0.09
2.78719	0.1
2.79176	0.1
2.79634	0.1
2.80092	0.09
2.80549	0.1
2.81007	0.09
2.81465	0.1
2.81922	0.1
2.8238	0.1
2.82838	0.1
2.83295	0.1
2.83753	0.1
2.84211	0.1
2.84668	0.1
2.85126	0.1
2.85584	0.1
2.86041	0.1
2.86499	0.1
2.86957	0.1
2.87414	0.1
2.87872	0.1
2.8833	0.1
2.88787	0.11
2.89245	0.11
2.89703	0.1
2.9016	0.11
2.90618	0.11
2.91076	0.11
2.91533	0.11
2.91991	0.11
2.92449	0.11
2.92906	0.11
2.93364	0.11
2.93822	0.11
2.94279	0.11
2.94737	0.11
2.95195	0.11
2.95652	0.11
2.9611	0.11
2.96568	0.11
2.97025	0.11
2.97483	0.11
2.97941	0.11
2.98398	0.11
2.98856	0.11
2.99314	0.11
2.99771	0.11
3.00229	0.11
3.00686	0.11
3.01144	0.11
3.01602	0.11
3.02059	0.11
3.02517	0.11
3.02975	0.11
3.03432	0.11
3.0389	0.11
3.04348	0.11
3.04805	0.11
3.05263	0.11
3.05721	0.11
3.06178	0.11
3.06636	0.11
3.07094	0.11
3.07551	0.11
3.08009	0.11
3.08467	0.12
3.08924	0.11
3.09382	0.11
3.0984	0.11
3.10297	0.11
3.10755	0.11
3.11213	0.11
3.1167	0.11
3.12128	0.11
3.12586	0.11
3.13043	0.11
3.13501	0.11
3.13959	0.11
3.14416	0.11
3.14874	0.1
3.15332	0.11
3.15789	0.11
3.16247	0.11
3.16705	0.1
3.17162	0.1
3.1762	0.11
3.18078	0.11
3.18535	0.11
3.18993	0.1
3.19451	0.11
3.19908	0.11
3.20366	0.1
3.20824	0.1
3.21281	0.1
3.21739	0.1
3.22197	0.1
3.22654	0.1
3.23112	0.1
3.2357	0.1
3.24027	0.1
3.24485	0.1
3.24943	0.1
3.254	0.1
3.25858	0.1
3.26316	0.1
3.26773	0.1
3.27231	0.1
3.27689	0.1
3.28146	0.1
3.28604	0.1
3.29062	0.1
3.29519	0.1
3.29977	0.1
3.30435	0.1
3.30892	0.1
3.3135	0.1
3.31808	0.1
3.32265	0.1
3.32723	0.1
3.33181	0.1
3.33638	0.1
3.34096	0.1
3.34554	0.1
3.35011	0.1
3.35469	0.1
3.35927	0.1
3.36384	0.1
3.36842	0.1
3.373	0.1
3.37757	0.1
3.38215	0.1
3.38673	0.1
3.3913	0.1
3.39588	0.1
3.40046	0.1
3.40503	0.1
3.40961	0.1
3.41419	0.1
3.41876	0.1
3.42334	0.1
3.42792	0.1
3.43249	0.1
3.43707	0.1
3.44165	0.1
3.44622	0.1
3.4508	0.1
3.45538	0.1
3.45995	0.1
3.46453	0.1
3.46911	0.1
3.47368	0.1
3.47826	0.1
3.48284	0.1
3.48741	0.1
3.49199	0.1
3.49657	0.1
3.50114	0.1
3.50572	0.1
3.5103	0.1
3.51487	0.1
3.51945	0.1
3.52403	0.1
3.5286	0.1
3.53318	0.1
3.53776	0.1
3.54233	0.1
3.54691	0.1
3.55149	0.1
3.55606	0.1
3.56064	0.1
3.56522	0.1
3.56979	0.1
3.57437	0.1
3.57895	0.1
3.58352	0.1
3.5881	0.1
3.59268	0.1
3.59725	0.1
3.60183	0.1
3.60641	0.1
3.61098	0.1
3.61556	0.11
3.62014	0.11
3.62471	0.11
3.62929	0.1
3.63387	0.11
3.63844	0.11
3.64302	0.11
3.6476	0.11
3.65217	0.11
3.65675	0.11
3.66133	0.11
3.6659	0.11
3.67048	0.11
3.67506	0.11
3.67963	0.11
3.68421	0.11
3.68879	0.11
3.69336	0.11
3.69794	0.12
3.70252	0.11
3.70709	0.11
3.71167	0.11
3.71625	0.12
3.72082	0.12
3.7254	0.12
3.72998	0.12
3.73455	0.12
3.73913	0.12
3.74371	0.12
3.74828	0.12
3.75286	0.12
3.75744	0.12
3.76201	0.12
3.76659	0.13
3.77117	0.13
3.77574	0.13
3.78032	0.13
3.7849	0.13
3.78947	0.13
3.79405	0.13
3.79863	0.13
3.8032	0.13
3.80778	0.14
3.81236	0.14
3.81693	0.14
3.82151	0.14
3.82609	0.14
3.83066	0.14
3.83524	0.14
3.83982	0.14
3.84439	0.15
3.84897	0.15
3.85355	0.15
3.85812	0.15
3.8627	0.15
3.86728	0.15
3.87185	0.16
3.87643	0.16
3.88101	0.16
3.88558	0.16
3.89016	0.16
3.89474	0.16
3.89931	0.16
3.90389	0.16
3.90847	0.16
3.91304	0.17
3.91762	0.17
3.9222	0.17
3.92677	0.17
3.93135	0.17
3.93593	0.17
3.9405	0.17
3.94508	0.17
3.94966	0.17
3.95423	0.18
3.95881	0.17
3.96339	0.17
3.96796	0.17
3.97254	0.18
3.97712	0.17
3.98169	0.18
3.98627	0.18
3.99085	0.18
3.99542	0.17
4	0.17
4.00458	0.17
4.00915	0.17
4.01373	0.17
4.01831	0.17
4.02288	0.17
4.02746	0.17
4.03204	0.17
4.03661	0.17
4.04119	0.17
4.04577	0.17
4.05034	0.17
4.05492	0.17
4.0595	0.17
4.06407	0.17
4.06865	0.18
4.07323	0.18
4.0778	0.17
4.08238	0.18
4.08696	0.18
4.09153	0.17
4.09611	0.17
4.10069	0.18
4.10526	0.18
4.10984	0.18
4.11442	0.18
4.11899	0.18
4.12357	0.18
4.12815	0.18
4.13272	0.18
4.1373	0.18
4.14188	0.18
4.14645	0.18
4.15103	0.18
4.15561	0.18
4.16018	0.18
4.16476	0.18
4.16934	0.18
4.17391	0.18
4.17849	0.18
4.18307	0.18
4.18764	0.18
4.19222	0.18
4.1968	0.18
4.20137	0.18
4.20595	0.18
4.21053	0.18
4.2151	0.18
4.21968	0.18
4.22426	0.18
4.22883	0.18
4.23341	0.18
4.23799	0.18
4.24256	0.18
4.24714	0.18
4.25172	0.18
4.25629	0.18
4.26087	0.18
4.26545	0.18
4.27002	0.18
4.2746	0.18
4.27918	0.17
4.28375	0.18
4.28833	0.18
4.29291	0.17
4.29748	0.17
4.30206	0.18
4.30664	0.17
4.31121	0.17
4.31579	0.18
4.32037	0.17
4.32494	0.18
4.32952	0.17
4.3341	0.17
4.33867	0.17
4.34325	0.17
4.34783	0.17
4.3524	0.17
4.35698	0.17
4.36156	0.17
4.36613	0.17
4.37071	0.17
4.37529	0.17
4.37986	0.17
4.38444	0.17
4.38902	0.17
4.39359	0.17
4.39817	0.17
4.40275	0.17
4.40732	0.17
4.4119	0.17
4.41648	0.17
4.42105	0.17
4.42563	0.17
4.43021	0.17
4.43478	0.17
4.43936	0.17
4.44394	0.17
4.44851	0.17
4.45309	0.17
4.45767	0.17
4.46224	0.18
4.46682	0.17
4.4714	0.17
4.47597	0.17
4.48055	0.18
4.48513	0.18
4.4897	0.18
4.49428	0.17
4.49886	0.18
4.50343	0.18
4.50801	0.18
4.51259	0.18
4.51716	0.18
4.52174	0.18
4.52632	0.18
4.53089	0.18
4.53547	0.18
4.54005	0.18
4.54462	0.18
4.5492	0.18
4.55378	0.18
4.55835	0.18
4.56293	0.18
4.56751	0.18
4.57208	0.19
4.57666	0.19
4.58124	0.18
4.58581	0.19
4.59039	0.18
4.59497	0.19
4.59954	0.18
4.60412	0.19
4.6087	0.19
4.61327	0.19
4.61785	0.19
4.62243	0.19
4.627	0.19
4.63158	0.19
4.63616	0.19
4.64073	0.19
4.64531	0.19
4.64989	0.19
4.65446	0.19
4.65904	0.19
4.66362	0.19
4.66819	0.19
4.67277	0.19
4.67735	0.19
4.68192	0.19
4.6865	0.19
4.69108	0.19
4.69565	0.19
4.70023	0.19
4.70481	0.19
4.70938	0.19
4.71396	0.19
4.71854	0.19
4.72311	0.19
4.72769	0.19
4.73227	0.19
4.73684	0.19
4.74142	0.19
4.746	0.19
4.75057	0.19
4.75515	0.18
4.75973	0.19
4.7643	0.19
4.76888	0.19
4.77346	0.18
4.77803	0.19
4.78261	0.18
4.78719	0.19
4.79176	0.18
4.79634	0.18
4.80092	0.18
4.80549	0.19
4.81007	0.19
4.81465	0.18
4.81922	0.19
4.8238	0.19
4.82838	0.18
4.83295	0.18
4.83753	0.19
4.84211	0.18
4.84668	0.18
4.85126	0.18
4.85584	0.18
4.86041	0.18
4.86499	0.18
4.86957	0.16
4.87414	0.15
4.87872	0.16
4.8833	0.16
4.88787	0.18
4.89245	0.19
4.89703	0.19
4.9016	0.18
4.90618	0.18
4.91076	0.18
4.91533	0.16
4.91991	0.15
4.92449	0.15
4.92906	0.14
4.93364	0.13
4.93822	0.12
4.94279	0.11
4.94737	0.13
4.95195	0.14
4.95652	0.13
4.9611	0.12
4.96568	0.14
4.97025	0.15
4.97483	0.16
4.97941	0.16
4.98398	0.16
4.98856	0.16
4.99314	0.16
4.99771	0.14
5.00229	0.12
5.00686	0.11
5.01144	0.11
5.01602	0.11
5.02059	0.11
5.02517	0.12
5.02975	0.14
5.03432	0.15
5.0389	0.14
5.04348	0.13
5.04805	0.12
5.05263	0.12
5.05721	0.1
5.06178	0.1
5.06636	0.08
5.07094	0.08
5.07551	0.07
5.08009	0.06
5.08467	0.04
5.08924	0.05
5.09382	0.07
5.0984	0.06
5.10297	0.05
5.10755	0.06
5.11213	0.07
5.1167	0.08
5.12128	0.07
5.12586	0.07
5.13043	0.07
5.13501	0.06
5.13959	0.04
5.14416	0.03
5.14874	0.02
5.15332	0.02
5.15789	0.01
5.16247	0.01
5.16705	0.02
5.17162	0.03
5.1762	0.04
5.18078	0.03
5.18535	0.02
5.18993	0.02
5.19451	0.02
5.19908	0.01
5.20366	0
5.20824	-0.01
5.21281	0
5.21739	-0.01
5.22197	-0.02
5.22654	-0.02
5.23112	-0.02
5.2357	0
5.24027	-0.01
5.24485	-0.01
5.24943	0
5.254	0.01
5.25858	0.02
5.26316	0.01
5.26773	0.01
5.27231	0
5.27689	0
5.28146	-0.02
5.28604	-0.03
5.29062	-0.04
5.29519	-0.05
5.29977	-0.05
5.30435	-0.05
5.30892	-0.03
5.3135	-0.03
5.31808	-0.02
5.32265	-0.03
5.32723	-0.03
5.33181	-0.03
5.33638	-0.04
5.34096	-0.05
5.34554	-0.06
5.35011	-0.06
5.35469	-0.06
5.35927	-0.06
5.36384	-0.07
5.36842	-0.07
5.373	-0.07
5.37757	-0.04
5.38215	-0.05
5.38673	-0.05
5.3913	-0.04
5.39588	-0.03
5.40046	-0.03
5.40503	-0.03
5.40961	-0.04
5.41419	-0.04
5.41876	-0.05
5.42334	-0.06
5.42792	-0.07
5.43249	-0.08
5.43707	-0.08
5.44165	-0.08
5.44622	-0.08
5.4508	-0.07
5.45538	-0.06
5.45995	-0.06
5.46453	-0.07
5.46911	-0.07
5.47368	-0.06
5.47826	-0.07
5.48284	-0.08
5.48741	-0.09
5.49199	-0.09
5.49657	-0.08
5.50114	-0.1
5.50572	-0.1
5.5103	-0.1
5.51487	-0.1
5.51945	-0.08
5.52403	-0.09
5.5286	-0.09
5.53318	-0.08
5.53776	-0.07
5.54233	-0.07
5.54691	-0.08
5.55149	-0.08
5.55606	-0.08
5.56064	-0.1
5.56522	-0.11
5.56979	-0.13
5.57437	-0.13
5.57895	-0.12
5.58352	-0.13
5.5881	-0.13
5.59268	-0.13
5.59725	-0.13
5.60183	-0.13
5.60641	-0.13
5.61098	-0.13
5.61556	-0.13
5.62014	-0.13
5.62471	-0.13
5.62929	-0.13
5.63387	-0.13
5.63844	-0.13
5.64302	-0.13
5.6476	-0.13
5.65217	-0.13
5.65675	-0.13
5.66133	-0.13
5.6659	-0.13
5.67048	-0.13
5.67506	-0.13
5.67963	-0.13
5.68421	-0.13
5.68879	-0.13
5.69336	-0.13
5.69794	-0.13
5.70252	-0.13
5.70709	-0.14
5.71167	-0.13
5.71625	-0.13
5.72082	-0.13
5.7254	-0.13
5.72998	-0.13
5.73455	-0.13
5.73913	-0.13
5.74371	-0.13
5.74828	-0.13
5.75286	-0.13
5.75744	-0.13
5.76201	-0.13
5.76659	-0.13
5.77117	-0.13
5.77574	-0.13
5.78032	-0.14
5.7849	-0.13
5.78947	-0.13
5.79405	-0.13
5.79863	-0.13
5.8032	-0.13
5.80778	-0.13
5.81236	-0.13
5.81693	-0.13
5.82151	-0.13
5.82609	-0.13
5.83066	-0.13
5.83524	-0.13
5.83982	-0.09
5.84439	-0.06
5.84897	-0.02
5.85355	0
5.85812	0.02
5.8627	0.04
5.86728	0.05
5.87185	0.05
5.87643	0.05
5.88101	0.05
5.88558	0.05
5.89016	0.06
5.89474	0.06
5.89931	0.06
5.90389	0.07
5.90847	0.08
5.91304	0.08
5.91762	0.08
5.9222	0.1
5.92677	0.11
5.93135	0.13
5.93593	0.13
5.9405	0.13
5.94508	0.13
5.94966	0.12
5.95423	0.12
5.95881	0.12
5.96339	0.14
5.96796	0.15
5.97254	0.16
5.97712	0.18
5.98169	0.2
5.98627	0.23
5.99085	0.25
5.99542	0.27
6	0.29
6.00458	0.3
6.00915	0.31
6.01373	0.31
6.01831	0.31
6.02288	0.31
6.02746	0.31
6.03204	0.3
6.03661	0.29
6.04119	0.29
6.04577	0.29
6.05034	0.31
6.05492	0.31
6.0595	0.31
6.06407	0.32
6.06865	0.34
6.07323	0.35
6.0778	0.35
6.08238	0.35
6.08696	0.35
6.09153	0.35
6.09611	0.35
6.10069	0.34
6.10526	0.35
6.10984	0.36
6.11442	0.37
6.11899	0.38
6.12357	0.4
6.12815	0.41
6.13272	0.42
6.1373	0.43
6.14188	0.44
6.14645	0.44
6.15103	0.45
6.15561	0.45
6.16018	0.45
6.16476	0.44
6.16934	0.45
6.17391	0.44
6.17849	0.43
6.18307	0.43
6.18764	0.44
6.19222	0.45
6.1968	0.46
6.20137	0.46
6.20595	0.47
6.21053	0.49
6.2151	0.5
6.21968	0.5
6.22426	0.5
6.22883	0.5
6.23341	0.5
6.23799	0.5
6.24256	0.5
6.24714	0.51
6.25172	0.53
6.25629	0.53
6.26087	0.53
6.26545	0.54
6.27002	0.55
6.2746	0.57
6.27918	0.57
6.28375	0.58
6.28833	0.59
6.29291	0.59
6.29748	0.59
6.30206	0.58
6.30664	0.57
6.31121	0.58
6.31579	0.56
6.32037	0.55
6.32494	0.56
6.32952	0.57
6.3341	0.58
6.33867	0.58
6.34325	0.59
6.34783	0.6
6.3524	0.62
6.35698	0.62
6.36156	0.62
6.36613	0.62
6.37071	0.62
6.37529	0.61
6.37986	0.61
6.38444	0.62
6.38902	0.64
6.39359	0.65
6.39817	0.65
6.40275	0.65
6.40732	0.66
6.4119	0.67
6.41648	0.68
6.42105	0.7
6.42563	0.71
6.43021	0.71
6.43478	0.7
6.43936	0.7
6.44394	0.69
6.44851	0.68
6.45309	0.67
6.45767	0.67
6.46224	0.67
6.46682	0.67
6.4714	0.68
6.47597	0.69
6.48055	0.69
6.48513	0.69
6.4897	0.7
6.49428	0.71
6.49886	0.74
6.50343	0.74
6.50801	0.73
6.51259	0.72
6.51716	0.73
6.52174	0.74
6.52632	0.77
6.53089	0.79
6.53547	0.81
6.54005	0.82
6.54462	0.78
6.5492	0.75
6.55378	0.75
6.55835	0.73
6.56293	0.71
6.56751	0.69
6.57208	0.68
6.57666	0.67
6.58124	0.66
6.58581	0.64
6.59039	0.62
6.59497	0.61
6.59954	0.6
6.60412	0.59
6.6087	0.58
6.61327	0.57
6.61785	0.56
6.62243	0.55
6.627	0.54
6.63158	0.53
6.63616	0.52
6.64073	0.51
6.64531	0.5
6.64989	0.49
6.65446	0.49
6.65904	0.48
6.66362	0.47
6.66819	0.46
6.67277	0.46
6.67735	0.45
6.68192	0.44
6.6865	0.44
6.69108	0.43
6.69565	0.43
6.70023	0.42
6.70481	0.42
6.70938	0.41
6.71396	0.41
6.71854	0.4
6.72311	0.4
6.72769	0.39
6.73227	0.39
6.73684	0.39
6.74142	0.36
6.746	0.36
6.75057	0.36
6.75515	0.35
6.75973	0.35
6.7643	0.34
6.76888	0.34
6.77346	0.34
6.77803	0.33
6.78261	0.33
6.78719	0.33
6.79176	0.32
6.79634	0.29
6.80092	0.25
6.80549	0.23
6.81007	0.24
6.81465	0.23
6.81922	0.23
6.8238	0.23
6.82838	0.21
6.83295	0.18
6.83753	0.16
6.84211	0.15
6.84668	0.14
6.85126	0.13
6.85584	0.13
6.86041	0.11
6.86499	0.11
6.86957	0.12
6.87414	0.13
6.87872	0.13
6.8833	0.15
6.88787	0.16
6.89245	0.16
6.89703	0.17
6.9016	0.16
6.90618	0.17
6.91076	0.15
6.91533	0.15
6.91991	0.13
6.92449	0.13
6.92906	0.13
6.93364	0.13
6.93822	0.12
6.94279	0.1
6.94737	0.09
6.95195	0.09
6.95652	0.09
6.9611	0.1
6.96568	0.1
6.97025	0.09
6.97483	0.08
6.97941	0.07
6.98398	0.07
6.98856	0.07
6.99314	0.07
6.99771	0.06
7.00229	0.06
7.00686	0.06
7.01144	0.07
7.01602	0.1
7.02059	0.1
7.02517	0.11
7.02975	0.12
7.03432	0.13
7.0389	0.14
7.04348	0.13
7.04805	0.13
7.05263	0.13
7.05721	0.12
7.06178	0.1
7.06636	0.09
7.07094	0.09
7.07551	0.09
7.08009	0.07
7.08467	0.06
7.08924	0.07
7.09382	0.06
7.0984	0.07
7.10297	0.07
7.10755	0.07
7.11213	0.07
7.1167	0.06
7.12128	0.05
7.12586	0.04
7.13043	0.05
7.13501	0.05
7.13959	0.03
7.14416	0.03
7.14874	0.03
7.15332	0.05
7.15789	0.07
7.16247	0.07
7.16705	0.08
7.17162	0.1
7.1762	0.11
7.18078	0.11
7.18535	0.1
7.18993	0.1
7.19451	0.1
7.19908	0.08
7.20366	0.07
7.20824	0.06
7.21281	0.05
7.21739	0.04
7.22197	0.04
7.22654	0.03
7.23112	0.03
7.2357	0.04
7.24027	0.03
7.24485	0.04
7.24943	0.03
7.254	0.04
7.25858	0.02
7.26316	0.01
7.26773	0
7.27231	0.01
7.27689	0.01
7.28146	0
7.28604	-0.01
7.29062	0
7.29519	0.02
7.29977	0.02
7.30435	0.04
7.30892	0.05
7.3135	0.07
7.31808	0.07
7.32265	0.07
7.32723	0.07
7.33181	0.07
7.33638	0.06
7.34096	0.05
7.34554	0.04
7.35011	0.03
7.35469	0.02
7.35927	0.01
7.36384	0.01
7.36842	0
7.373	0
7.37757	0
7.38215	0.01
7.38673	0.01
7.3913	0.01
7.39588	0
7.40046	-0.01
7.40503	-0.01
7.40961	-0.03
7.41419	-0.02
7.41876	-0.03
7.42334	-0.03
7.42792	-0.04
7.43249	-0.03
7.43707	-0.02
7.44165	-0.01
7.44622	0
7.4508	0.01
7.45538	0.03
7.45995	0.03
7.46453	0.03
7.46911	0.02
7.47368	0.02
7.47826	0.01
7.48284	0
7.48741	-0.02
7.49199	-0.03
7.49657	-0.03
7.50114	-0.03
7.50572	-0.03
7.5103	-0.03
7.51487	-0.03
7.51945	-0.03
7.52403	-0.03
7.5286	-0.03
7.53318	-0.03
7.53776	-0.03
7.54233	-0.03
7.54691	-0.03
7.55149	-0.03
7.55606	-0.03
7.56064	-0.03
7.56522	-0.03
7.56979	-0.02
7.57437	-0.02
7.57895	-0.03
7.58352	-0.03
7.5881	-0.02
7.59268	-0.02
7.59725	-0.02
7.60183	-0.02
7.60641	-0.03
7.61098	-0.02
7.61556	-0.03
7.62014	-0.03
7.62471	-0.03
7.62929	-0.03
7.63387	-0.02
7.63844	-0.02
7.64302	-0.03
7.6476	-0.02
7.65217	-0.02
7.65675	-0.03
7.66133	-0.03
7.6659	-0.02
7.67048	-0.03
7.67506	-0.02
7.67963	-0.02
7.68421	-0.03
7.68879	-0.02
7.69336	-0.02
7.69794	-0.02
7.70252	-0.03
7.70709	-0.02
7.71167	-0.02
7.71625	-0.02
7.72082	-0.03
7.7254	-0.03
7.72998	-0.02
7.73455	-0.03
7.73913	-0.03
7.74371	-0.03
7.74828	-0.02
7.75286	-0.02
7.75744	0
7.76201	0.03
7.76659	0.06
7.77117	0.09
7.77574	0.12
7.78032	0.14
7.7849	0.16
7.78947	0.17
7.79405	0.17
7.79863	0.16
7.8032	0.16
7.80778	0.17
7.81236	0.17
7.81693	0.16
7.82151	0.17
7.82609	0.18
7.83066	0.19
7.83524	0.19
7.83982	0.19
7.84439	0.2
7.84897	0.22
7.85355	0.24
7.85812	0.23
7.8627	0.24
7.86728	0.24
7.87185	0.23
7.87643	0.22
7.88101	0.24
7.88558	0.26
7.89016	0.26
7.89474	0.27
7.89931	0.3
7.90389	0.32
7.90847	0.35
7.91304	0.37
7.91762	0.39
7.9222	0.4
7.92677	0.42
7.93135	0.42
7.93593	0.42
7.9405	0.41
7.94508	0.41
7.94966	0.41
7.95423	0.39
7.95881	0.37
7.96339	0.38
7.96796	0.38
7.97254	0.39
7.97712	0.4
7.98169	0.4
7.98627	0.41
7.99085	0.43
7.99542	0.44
8	0.44
8.00458	0.45
8.00915	0.44
8.01373	0.44
8.01831	0.44
8.02288	0.45
8.02746	0.46
8.03204	0.47
8.03661	0.48
8.04119	0.5
8.04577	0.51
8.05034	0.52
8.05492	0.54
8.0595	0.54
8.06407	0.55
8.06865	0.56
8.07323	0.56
8.0778	0.56
8.08238	0.55
8.08696	0.54
8.09153	0.54
8.09611	0.53
8.10069	0.51
8.10526	0.52
8.10984	0.53
8.11442	0.54
8.11899	0.54
8.12357	0.55
8.12815	0.56
8.13272	0.58
8.1373	0.58
8.14188	0.59
8.14645	0.59
8.15103	0.59
8.15561	0.58
8.16018	0.59
8.16476	0.6
8.16934	0.61
8.17391	0.63
8.17849	0.63
8.18307	0.63
8.18764	0.64
8.19222	0.66
8.1968	0.67
8.20137	0.68
8.20595	0.69
8.21053	0.69
8.2151	0.69
8.21968	0.69
8.22426	0.67
8.22883	0.66
8.23341	0.65
8.23799	0.64
8.24256	0.64
8.24714	0.64
8.25172	0.65
8.25629	0.66
8.26087	0.66
8.26545	0.66
8.27002	0.68
8.2746	0.7
8.27918	0.71
8.28375	0.71
8.28833	0.71
8.29291	0.7
8.29748	0.7
8.30206	0.7
8.30664	0.71
8.31121	0.74
8.31579	0.75
8.32037	0.75
8.32494	0.74
8.32952	0.75
8.3341	0.77
8.33867	0.79
8.34325	0.8
8.34783	0.8
8.3524	0.81
8.35698	0.8
8.36156	0.79
8.36613	0.77
8.37071	0.77
8.37529	0.76
8.37986	0.75
8.38444	0.74
8.38902	0.75
8.39359	0.76
8.39817	0.77
8.40275	0.76
8.40732	0.77
8.4119	0.79
8.41648	0.81
8.42105	0.83
8.42563	0.83
8.43021	0.82
8.43478	0.82
8.43936	0.82
8.44394	0.83
8.44851	0.87
8.45309	0.9
8.45767	0.91
8.46224	0.91
8.46682	0.88
8.4714	0.86
8.47597	0.85
8.48055	0.82
8.48513	0.8
8.4897	0.79
8.49428	0.78
8.49886	0.76
8.50343	0.75
8.50801	0.74
8.51259	0.73
8.51716	0.71
8.52174	0.7
8.52632	0.69
8.53089	0.68
8.53547	0.67
8.54005	0.66
8.54462	0.65
8.5492	0.64
8.55378	0.64
8.55835	0.63
8.56293	0.62
8.56751	0.61
8.57208	0.61
8.57666	0.59
8.58124	0.59
8.58581	0.58
8.59039	0.58
8.59497	0.57
8.59954	0.56
8.60412	0.56
8.6087	0.55
8.61327	0.55
8.61785	0.54
8.62243	0.54
8.627	0.53
8.63158	0.53
8.63616	0.52
8.64073	0.51
8.64531	0.51
8.64989	0.51
8.65446	0.5
8.65904	0.5
8.66362	0.5
8.66819	0.49
8.67277	0.49
8.67735	0.48
8.68192	0.48
8.6865	0.48
8.69108	0.48
8.69565	0.47
8.70023	0.47
8.70481	0.46
8.70938	0.47
8.71396	0.46
8.71854	0.46
8.72311	0.46
8.72769	0.45
8.73227	0.43
8.73684	0.41
8.74142	0.36
8.746	0.35
8.75057	0.35
8.75515	0.34
8.75973	0.35
8.7643	0.35
8.76888	0.33
8.77346	0.3
8.77803	0.27
8.78261	0.26
8.78719	0.26
8.79176	0.24
8.79634	0.23
8.80092	0.22
8.80549	0.22
8.81007	0.23
8.81465	0.25
8.81922	0.25
8.8238	0.27
8.82838	0.28
8.83295	0.3
8.83753	0.3
8.84211	0.3
8.84668	0.29
8.85126	0.28
8.85584	0.27
8.86041	0.26
8.86499	0.26
8.86957	0.26
8.87414	0.26
8.87872	0.24
8.8833	0.21
8.88787	0.21
8.89245	0.21
8.89703	0.21
8.9016	0.22
8.90618	0.22
8.91076	0.22
8.91533	0.2
8.91991	0.19
8.92449	0.18
8.92906	0.18
8.93364	0.18
8.93822	0.18
8.94279	0.17
8.94737	0.17
8.95195	0.19
8.95652	0.21
8.9611	0.22
8.96568	0.23
8.97025	0.26
8.97483	0.27
8.97941	0.27
8.98398	0.26
8.98856	0.26
8.99314	0.25
8.99771	0.25
9.00229	0.23
9.00686	0.22
9.01144	0.22
9.01602	0.21
9.02059	0.2
9.02517	0.19
9.02975	0.18
9.03432	0.18
9.0389	0.19
9.04348	0.19
9.04805	0.19
9.05263	0.19
9.05721	0.17
9.06178	0.16
9.06636	0.15
9.07094	0.16
9.07551	0.15
9.08009	0.14
9.08467	0.14
9.08924	0.15
9.09382	0.17
9.0984	0.17
9.10297	0.19
9.10755	0.21
9.11213	0.23
9.1167	0.24
9.12128	0.24
9.12586	0.24
9.13043	0.23
9.13501	0.22
9.13959	0.21
9.14416	0.19
9.14874	0.18
[truncated: 39,516 more rows]

## Sheet: Figure S14d
n = 6; f = 0.048 Hz
ω (L/min)	ΔTh (K)
1	1.26
3	1.31
5	1.46
7	1.53
n = 4; f = 0.286Hz
ω (L/min)	ΔTh (K)
1	1.68
3	2.1
5	2.36
7	2.56
n = 6; f = 0.286 Hz
ω (L/min)	ΔTh (K)
1	2.6
3	2.8
5	3
7	3.2

[truncated: 2 more sheets: Figure S15b, Figure S17]
